# Supplementary material for: N-(4-Chloro­butanoyl)-N′-(2-fluoro­phen­yl)thio­urea
Source: Acta Crystallogr Sect E Struct Rep Online. 2011 Jun 30;67(Pt 7):o1849. doi: 10.1107/S1600536811024743 (PMC3152054; doi:10.1107/S1600536811024743)
Supplement: Supplementary file 2 [file e-67-o1849-Isup2.hkl]

# 
# h,k,l, Fc-squared, Fo-squared, sigma(Fo-squared) and status flag 
# 
data_I
_shelx_title ' baru332m in P2(1)/c' 
_shelx_refln_list_code          4 
_shelx_F_calc_maximum      215.47 
_exptl_crystal_F_000      1136.00 
_reflns_d_resolution_high  0.8409 
 
loop_ 
 _symmetry_equiv_pos_as_xyz 
 'x, y, z' 
 '-x, y+1/2, -z+1/2' 
 '-x, -y, -z' 
 'x, -y-1/2, z-1/2' 
 
_cell_length_a    14.8179 
_cell_length_b    10.2907 
_cell_length_c    18.2011 
_cell_angle_alpha  90.000 
_cell_angle_beta  112.599 
_cell_angle_gamma  90.000 
 
_shelx_F_squared_multiplier     1.000 
 
loop_ 
 _refln_index_h 
 _refln_index_k 
 _refln_index_l 
 _refln_F_squared_calc 
 _refln_F_squared_meas 
 _refln_F_squared_sigma 
 _refln_observed_status 
   1   0   0    13413.32     9604.85   1420.91 o 
   2   0   0      383.08      357.97     22.19 o 
   3   0   0     5287.30     5250.81    181.50 o 
   4   0   0    34072.03    35346.00   1111.29 o 
   5   0   0      190.33      128.29     33.31 o 
   6   0   0     1965.27     2204.89    220.50 o 
   8   0   0     4277.75     3942.00    236.22 o 
   9   0   0       49.85       24.60     28.98 o 
  10   0   0     1007.00      888.26     84.68 o 
  11   0   0     6354.39     5912.74    356.40 o 
  12   0   0      940.21      952.97     92.50 o 
  13   0   0      170.90      113.41     52.62 o 
  14   0   0       31.33       72.19     48.78 o 
  15   0   0      229.25      239.95    100.40 o 
  16   0   0       34.44       57.12     90.78 o 
   1   1   0     3665.93     3906.93    119.51 o 
   2   1   0     1089.21     1042.98     30.90 o 
   3   1   0    13779.72    14906.14    479.20 o 
   4   1   0     1420.81     1428.68     49.40 o 
   5   1   0      430.78      467.01     28.96 o 
   6   1   0     7057.21     7820.19    281.60 o 
   7   1   0     1498.02     1469.91     60.72 o 
   8   1   0     1475.32     1330.32     80.64 o 
   9   1   0     1793.58     1840.96     77.43 o 
  10   1   0       12.73      -30.55     25.51 o 
  11   1   0      799.98      808.23     57.91 o 
  12   1   0       19.76       -3.44     29.32 o 
  13   1   0       10.08      -20.27     31.03 o 
  14   1   0       19.87       25.76     42.67 o 
  15   1   0       10.09       23.86     43.47 o 
  16   1   0      220.17      202.38     69.74 o 
   0   2   0     2435.77     2484.31    116.43 o 
   1   2   0     5182.36     5567.84    236.09 o 
   2   2   0     3460.63     3453.30     92.95 o 
   3   2   0     4798.06     5187.68    169.27 o 
   4   2   0     1121.85     1146.30     47.12 o 
   5   2   0      227.28      252.71     23.67 o 
   6   2   0      854.95      874.93     61.23 o 
   7   2   0     6941.37     6896.81    185.51 o 
   8   2   0      169.38      154.51     26.42 o 
   9   2   0     2106.75     1952.75     80.50 o 
  10   2   0      295.70      278.75     34.99 o 
  11   2   0      104.70       98.93     33.52 o 
  12   2   0       94.34      150.36     35.93 o 
  13   2   0       33.17      117.32     62.80 o 
  14   2   0      233.80      196.70     50.33 o 
  15   2   0       36.39       10.31     47.08 o 
  16   2   0        9.59       40.08     72.40 o 
   1   3   0     6679.27     7065.29    178.72 o 
   2   3   0     2118.77     2237.45     68.43 o 
   3   3   0      580.14      566.64     29.02 o 
   4   3   0        0.70        5.28     12.77 o 
   5   3   0        5.17       12.37     12.95 o 
   6   3   0       40.37        8.70     14.49 o 
   7   3   0     3267.62     3398.09    107.60 o 
   8   3   0       76.70       66.94     24.09 o 
   9   3   0       31.11       35.70     24.51 o 
  10   3   0      812.63      745.93     57.07 o 
  11   3   0      231.13      259.42     46.40 o 
  12   3   0       59.81       62.07     37.62 o 
  13   3   0       56.55      104.33     44.34 o 
  14   3   0        2.74       31.27     41.52 o 
  15   3   0       61.70       67.62     49.65 o 
   0   4   0       41.04       81.98     27.16 o 
   1   4   0       24.17       25.31     12.28 o 
   2   4   0     3685.76     3723.04    105.49 o 
   3   4   0     5687.84     5887.64    195.06 o 
   4   4   0     1510.16     1442.13     55.63 o 
   5   4   0       89.63       67.85     20.24 o 
   6   4   0       76.40       56.00     15.98 o 
   7   4   0     1095.04     1077.33     54.73 o 
   8   4   0     1008.58      932.90     60.39 o 
   9   4   0      948.11      919.04     64.14 o 
  10   4   0     1919.28     1842.85    124.18 o 
  11   4   0      116.70      111.83     40.69 o 
  12   4   0      109.49      133.30     44.86 o 
  13   4   0       56.36       58.01     40.59 o 
  14   4   0      108.42      148.12     48.65 o 
  15   4   0       54.61       78.37     50.62 o 
   1   5   0       15.93       10.55     14.02 o 
   2   5   0        0.10       12.95     15.88 o 
   3   5   0        2.48       -4.27     16.25 o 
   4   5   0       57.55       83.24     20.52 o 
   5   5   0      342.93      410.41     30.75 o 
   6   5   0        6.79        0.28     19.07 o 
   7   5   0      744.28      770.36     48.30 o 
   8   5   0     1673.56     1527.34    109.17 o 
   9   5   0     3356.52     2974.51    126.66 o 
  10   5   0     1924.46     1821.69    141.47 o 
  11   5   0      279.66      269.20     49.01 o 
  12   5   0       74.07       92.78     47.23 o 
  13   5   0       45.89       42.27     42.70 o 
  14   5   0       47.02       60.46     48.07 o 
   0   6   0     2823.85     2639.80    160.68 o 
   1   6   0       29.91       43.13     17.86 o 
   2   6   0      998.16      972.73     43.89 o 
   3   6   0       65.72       97.36     20.02 o 
   4   6   0      974.70      856.12     44.76 o 
   5   6   0      111.94       94.74     24.73 o 
   6   6   0     2107.54     2050.96     82.33 o 
   7   6   0      101.38      138.93     27.90 o 
   8   6   0      218.36      207.77     38.16 o 
   9   6   0        4.16       66.97     31.21 o 
  10   6   0      736.08      780.21     92.54 o 
  11   6   0      100.73      133.01     43.66 o 
  12   6   0       97.83       68.51     45.34 o 
  13   6   0       47.13       61.12     46.61 o 
  14   6   0       72.38      104.45     53.56 o 
   1   7   0      517.43      468.70     51.66 o 
   2   7   0      460.27      447.34     48.91 o 
   3   7   0     2646.38     2901.80    138.45 o 
   4   7   0     1356.81     1233.77     79.28 o 
   5   7   0        0.05        7.92     31.97 o 
   6   7   0       75.81      121.53     27.67 o 
   7   7   0      502.18      479.29     45.54 o 
   8   7   0      487.48      547.14     50.62 o 
   9   7   0        5.24       31.44     29.62 o 
  10   7   0        6.19       38.29     33.37 o 
  11   7   0        4.94       17.89     38.51 o 
  12   7   0       65.32       40.64     38.07 o 
  13   7   0       20.47      -20.27     65.86 o 
   0   8   0        0.88       12.09     44.69 o 
   1   8   0      184.72      130.63     41.61 o 
   2   8   0      123.52      138.62     42.77 o 
   3   8   0        6.47       16.20     35.99 o 
   4   8   0        1.10       11.08     37.76 o 
   5   8   0        6.41       23.03     37.72 o 
   6   8   0       46.57      106.12     42.44 o 
   7   8   0        3.34      -10.90     58.66 o 
   8   8   0        8.82       25.42     52.69 o 
   9   8   0       15.65      -39.11     73.45 o 
  10   8   0        9.16       47.19     70.74 o 
  11   8   0        1.31        4.99     61.41 o 
  12   8   0        0.40        5.50     75.40 o 
   1   9   0        0.26      -44.32     36.36 o 
   2   9   0        9.40       21.86     40.90 o 
   3   9   0       70.71      132.69     46.07 o 
   4   9   0        3.77       18.08     39.01 o 
   5   9   0        6.20       58.93     40.42 o 
   6   9   0       33.83       33.54     51.57 o 
   7   9   0      241.95      228.97    132.37 o 
   8   9   0       35.84     -100.90     54.12 o 
   9   9   0       46.32       20.12     60.07 o 
  10   9   0       39.15       74.91     68.80 o 
  11   9   0      155.52      188.69     77.71 o 
   0  10   0       63.46       10.74    104.02 o 
   1  10   0      143.83      177.01     49.79 o 
   2  10   0      265.86      391.70     62.29 o 
   3  10   0        4.21       87.55     48.91 o 
   4  10   0       97.43      119.11     47.82 o 
   5  10   0       28.23       55.10     50.04 o 
   6  10   0       54.14      -16.82     61.63 o 
   7  10   0       15.39       -9.77     58.06 o 
   8  10   0        6.42       14.87     65.93 o 
   9  10   0        0.00       38.15     65.97 o 
   1  11   0       35.21       53.66     48.85 o 
   2  11   0        0.24       -7.01     48.40 o 
   3  11   0       88.74      164.33     54.49 o 
   4  11   0       84.46       88.32     69.99 o 
   5  11   0       15.71       61.17     71.12 o 
   6  11   0        0.09       -9.99     67.46 o 
   7  11   0      174.28      161.03     82.70 o 
   0  12   0        1.05      148.77    112.36 o 
   1  12   0        3.12      -23.42     52.06 o 
   2  12   0       23.39       65.58     59.74 o 
   3  12   0        8.78       88.49     78.02 o 
 -16   1   1       90.58      169.65     88.08 o 
 -15   1   1       18.60       59.08     58.98 o 
 -14   1   1      192.64      197.04     64.80 o 
 -13   1   1      861.76      850.55     97.31 o 
 -12   1   1     1285.63     1261.22     82.43 o 
 -11   1   1       97.89       45.91     29.44 o 
 -10   1   1        0.18       -7.75     28.74 o 
  -9   1   1       42.32       -1.38     20.78 o 
  -8   1   1     1059.32      839.43     55.16 o 
  -7   1   1       30.64       20.51     16.66 o 
  -6   1   1       20.80       18.08     16.00 o 
  -5   1   1     1697.51     1716.44     58.58 o 
  -4   1   1    11202.70    11833.79    275.50 o 
  -3   1   1     2157.49     2324.83     93.15 o 
  -2   1   1      930.72     1002.10     45.53 o 
  -1   1   1      647.74      604.87     42.01 o 
   0   1   1     3868.40     1425.88   2059.24 o 
   1   1   1     1299.41     1210.38     91.91 o 
   2   1   1     1028.70      991.21     33.26 o 
   3   1   1     1446.08     1423.65     47.13 o 
   4   1   1       85.92       80.88     15.54 o 
   5   1   1        1.73       -2.94     13.73 o 
   6   1   1     2593.46     2901.75    130.44 o 
   7   1   1      192.25      164.94     28.52 o 
   8   1   1       22.95        3.77     21.57 o 
   9   1   1       27.36       17.57     23.43 o 
  10   1   1      281.19      228.73     40.30 o 
  11   1   1      371.35      303.30     48.63 o 
  12   1   1       49.38       54.04     30.98 o 
  13   1   1      281.61      163.08     40.61 o 
  14   1   1      729.84      654.53     93.96 o 
  15   1   1      259.50      176.00     43.82 o 
 -16   2   1       13.70      107.49     69.09 o 
 -15   2   1      132.07      159.97     66.88 o 
 -14   2   1      247.42      249.30     54.91 o 
 -13   2   1      141.35      126.71     53.73 o 
 -12   2   1       19.44       51.42     33.81 o 
 -11   2   1      763.47      698.81     62.79 o 
 -10   2   1      317.91      357.85     43.50 o 
  -9   2   1     1277.71     1305.45     74.55 o 
  -8   2   1      178.64      146.29     26.37 o 
  -7   2   1       72.46       72.09     20.64 o 
  -6   2   1      343.21      299.23     30.28 o 
  -5   2   1        0.60       -9.47     14.64 o 
  -4   2   1     3309.52     3538.11    198.65 o 
  -3   2   1      121.11      115.43     17.57 o 
  -2   2   1     1823.08     1629.38     85.49 o 
  -1   2   1    17207.58    19361.40   1073.43 o 
   0   2   1     1310.82     1321.59     51.90 o 
   1   2   1     7029.55     7160.72    154.56 o 
   2   2   1       83.59       67.56     14.24 o 
   3   2   1      606.06      633.47     25.71 o 
   4   2   1     1387.87     1459.24     49.22 o 
   5   2   1     1447.70     1611.63     68.53 o 
   6   2   1      256.72      243.04     24.44 o 
   7   2   1     1586.25     1655.77     67.66 o 
   8   2   1      119.93      111.01     27.43 o 
   9   2   1        9.05        4.02     24.58 o 
  10   2   1      340.24      259.08     37.02 o 
  11   2   1       48.96       72.56     30.88 o 
  12   2   1      114.36      165.73     39.78 o 
  13   2   1      129.83       78.38     34.58 o 
  14   2   1       60.94      100.16     38.82 o 
  15   2   1       84.49      109.51     52.05 o 
 -16   3   1      213.68      254.92     79.51 o 
 -15   3   1        0.23       40.31    102.80 o 
 -14   3   1       12.49       33.20     43.77 o 
 -13   3   1      648.07      553.55     63.54 o 
 -12   3   1      620.59      618.69     70.70 o 
 -11   3   1       61.76       54.83     36.40 o 
 -10   3   1      668.86      612.91     54.27 o 
  -9   3   1      336.46      336.04     41.23 o 
  -8   3   1       21.14       21.07     17.31 o 
  -7   3   1       90.23       64.42     18.21 o 
  -6   3   1       25.21       23.01     18.16 o 
  -5   3   1     5137.19     5373.21    296.89 o 
  -4   3   1       18.59       11.69     12.80 o 
  -3   3   1       88.49       77.70     19.54 o 
  -2   3   1     6465.15     6616.96    285.28 o 
  -1   3   1    22674.21    24778.46    720.31 o 
   0   3   1     1044.98     1180.38     52.02 o 
   1   3   1     1395.92     1366.86     48.03 o 
   2   3   1     1881.85     1914.11     53.18 o 
   3   3   1     4514.54     4180.24    199.51 o 
   4   3   1     1855.38     1846.74     65.15 o 
   5   3   1        6.02       10.31     12.85 o 
   6   3   1     5524.28     5348.20    142.01 o 
   7   3   1      306.26      340.44     32.73 o 
   8   3   1      516.01      525.89     40.84 o 
   9   3   1       88.93       73.73     27.61 o 
  10   3   1     4822.69     4467.80    172.48 o 
  11   3   1      559.86      604.95     51.33 o 
  12   3   1       98.30       95.47     34.32 o 
  13   3   1        0.23       16.80     41.05 o 
  14   3   1      386.52      438.43     64.33 o 
  15   3   1       39.74       64.45     48.60 o 
 -15   4   1        7.36       -3.73     63.41 o 
 -14   4   1       16.27       41.15     59.84 o 
 -13   4   1      378.85      368.66     53.96 o 
 -12   4   1       74.16       62.15     37.20 o 
 -11   4   1       37.50        5.02     34.00 o 
 -10   4   1     1579.77     1536.68     87.35 o 
  -9   4   1       21.14       64.32     28.76 o 
  -8   4   1       80.44       55.31     21.50 o 
  -7   4   1      645.29      380.62    122.45 o 
  -6   4   1     2264.58     2337.53    174.15 o 
  -5   4   1      384.03      357.37     28.07 o 
  -4   4   1     4684.74     4603.76    266.81 o 
  -3   4   1     3437.15     3568.06    142.24 o 
  -2   4   1      461.87      397.63     21.49 o 
  -1   4   1      201.82      191.60     20.92 o 
   0   4   1     2397.41     2400.03     81.01 o 
   1   4   1      453.48      457.17     34.17 o 
   2   4   1     1614.15     1499.24     55.01 o 
   3   4   1     3962.31     3988.05    115.42 o 
   4   4   1      385.23      417.19     25.67 o 
   5   4   1        2.32       12.09     13.73 o 
   6   4   1     1396.78     1457.33     66.52 o 
   7   4   1     3554.36     3560.18    109.17 o 
   8   4   1        0.40       17.33     24.84 o 
   9   4   1      492.37      459.41     49.25 o 
  10   4   1      432.72      403.65     43.61 o 
  11   4   1      320.13      355.85     50.49 o 
  12   4   1        5.96       56.19     40.08 o 
  13   4   1      225.94      249.73     51.03 o 
  14   4   1      159.56      166.06     51.91 o 
  15   4   1       58.23       72.01     50.85 o 
 -15   5   1        4.36       48.66     67.17 o 
 -14   5   1       72.43      137.94     72.04 o 
 -13   5   1       17.72       29.52     43.93 o 
 -12   5   1      159.55      215.08     48.19 o 
 -11   5   1        4.79       38.23     33.74 o 
 -10   5   1        2.07       25.14     33.13 o 
  -9   5   1      130.81      165.27     34.91 o 
  -8   5   1     3058.50     2877.65    196.11 o 
  -7   5   1      122.21      107.79     25.15 o 
  -6   5   1       13.80       25.98     19.52 o 
  -5   5   1       75.64      103.05     20.92 o 
  -4   5   1     2474.28     2218.12    118.83 o 
  -3   5   1       55.78       33.93     14.16 o 
  -2   5   1        4.84       30.87     24.52 o 
  -1   5   1        3.20       -2.35     16.16 o 
   0   5   1      605.97      610.25     34.50 o 
   1   5   1       56.48       55.84     18.94 o 
   2   5   1      159.10      166.04     21.27 o 
   3   5   1     2153.14     2071.98     73.63 o 
   4   5   1     1431.24     1469.73     60.78 o 
   5   5   1        5.60       32.57     20.03 o 
   6   5   1       59.12       78.77     22.01 o 
   7   5   1      270.13      138.66     49.67 o 
   8   5   1      522.46      488.39     50.56 o 
   9   5   1      135.79      143.93     38.92 o 
  10   5   1      191.83      199.45     41.78 o 
  11   5   1      545.86      510.95     59.16 o 
  12   5   1        6.81       16.25     39.25 o 
  13   5   1      137.14      106.36     47.32 o 
  14   5   1       39.09       24.70     50.45 o 
 -14   6   1       44.70       30.36     69.95 o 
 -13   6   1        0.05      -28.44     60.46 o 
 -12   6   1      165.63      190.19     44.97 o 
 -11   6   1       42.84       79.51     37.15 o 
 -10   6   1        1.16       14.44     27.97 o 
  -9   6   1       84.25       66.08     32.94 o 
  -8   6   1      256.88      230.89     36.67 o 
  -7   6   1      320.76      317.89     33.81 o 
  -6   6   1       15.50       -8.83     20.49 o 
  -5   6   1     1300.23     1269.05     57.10 o 
  -4   6   1      540.43      481.17     38.14 o 
  -3   6   1       61.26       63.00     19.08 o 
  -2   6   1       38.15       52.86     18.83 o 
  -1   6   1      667.32      720.94     40.65 o 
   0   6   1      186.74      195.59     23.67 o 
   1   6   1     1448.29     1525.08     74.79 o 
   2   6   1      394.64      420.58     30.98 o 
   3   6   1        6.07       17.58     23.55 o 
   4   6   1     1003.17     1182.52     55.90 o 
   5   6   1      166.41      173.78     28.34 o 
   6   6   1       30.10       54.66     24.81 o 
   7   6   1      315.07      286.88     38.96 o 
   8   6   1     1662.41     1638.80     88.46 o 
   9   6   1      222.62      131.85     52.80 o 
  10   6   1      107.95      173.75     42.38 o 
  11   6   1        0.67        1.85     44.10 o 
  12   6   1      236.56      312.53     54.51 o 
  13   6   1       70.86      109.99     51.05 o 
 -13   7   1      153.66      209.92     78.36 o 
 -12   7   1       10.95      -33.31     55.84 o 
 -11   7   1        3.66       50.07     60.06 o 
 -10   7   1       48.38      105.01     57.25 o 
  -9   7   1      457.92      412.32     69.22 o 
  -8   7   1      269.69      241.61     61.31 o 
  -7   7   1        4.91      -28.40     37.08 o 
  -6   7   1      363.01      384.23     56.78 o 
  -5   7   1      366.69      303.23     52.72 o 
  -4   7   1      167.52      130.57     39.15 o 
  -3   7   1       29.25       29.98     24.08 o 
  -2   7   1      601.15      696.74     75.58 o 
  -1   7   1      595.30      507.72     73.85 o 
   0   7   1      313.53      360.20     45.83 o 
   1   7   1       44.73       63.68     32.99 o 
   2   7   1       36.42       49.70     33.74 o 
   3   7   1       90.80      145.71     26.10 o 
   4   7   1        2.71       33.99     23.16 o 
   5   7   1       48.38       68.74     26.81 o 
   6   7   1      818.73      881.05     53.33 o 
   7   7   1       83.94       94.16     32.21 o 
   8   7   1       12.87      -16.67     28.78 o 
   9   7   1        4.56       -1.27     31.02 o 
  10   7   1      188.65      201.20     44.80 o 
  11   7   1       33.50       99.33     39.76 o 
  12   7   1      137.33      211.24     76.08 o 
  13   7   1        5.56        4.37     46.36 o 
 -12   8   1        9.03       94.55     70.78 o 
 -11   8   1      105.90       84.63     64.25 o 
 -10   8   1       29.68       22.16     60.17 o 
  -9   8   1       22.12        3.10     54.67 o 
  -8   8   1        0.69      -17.38     51.22 o 
  -7   8   1        7.60        2.33     47.99 o 
  -6   8   1       24.01        5.16     41.20 o 
  -5   8   1       41.64       29.88     43.15 o 
  -4   8   1      131.16      109.59     41.42 o 
  -3   8   1      102.97      100.59     42.74 o 
  -2   8   1      205.34      200.85     47.34 o 
  -1   8   1        5.26        7.78     37.76 o 
   0   8   1      312.73      329.54     50.89 o 
   1   8   1        3.17       21.32     34.82 o 
   2   8   1      299.20      254.33     51.64 o 
   3   8   1     1153.94     1298.17     87.88 o 
   4   8   1      299.36      263.45     48.69 o 
   5   8   1        4.47       21.63     36.87 o 
   6   8   1       16.63       50.69     47.16 o 
   7   8   1       13.25      -34.78     43.39 o 
   8   8   1       94.50      165.36     61.77 o 
   9   8   1      182.07      197.06     65.39 o 
  10   8   1       55.76       10.91     78.26 o 
  11   8   1        8.62       34.20     89.26 o 
 -11   9   1       37.80       38.58     69.21 o 
 -10   9   1       18.23       62.70     68.12 o 
  -9   9   1       15.82       96.51     64.19 o 
  -8   9   1       75.69       88.80     63.67 o 
  -7   9   1        0.02      -15.70     51.32 o 
  -6   9   1       48.07       72.66     46.68 o 
  -5   9   1       70.14       66.37     47.91 o 
  -4   9   1       76.84      112.01     48.88 o 
  -3   9   1      127.57      132.34     46.15 o 
  -2   9   1       44.34       41.93     40.88 o 
  -1   9   1       51.29       69.32     43.05 o 
   0   9   1      539.67      562.66     64.17 o 
   1   9   1      159.76      117.77     45.35 o 
   2   9   1       19.96       41.04     40.85 o 
   3   9   1       39.21       33.23     39.43 o 
   4   9   1      173.93      251.13     49.63 o 
   5   9   1       54.80       55.78     40.42 o 
   6   9   1        8.39       41.41     51.14 o 
   7   9   1      153.75      193.44     66.57 o 
   8   9   1       18.19        6.64     58.79 o 
   9   9   1       47.13      -12.59     59.94 o 
  10   9   1       62.17       -0.46     69.21 o 
  -9  10   1      100.57      156.30     75.09 o 
  -8  10   1       23.07       86.44     69.35 o 
  -7  10   1        6.13       73.82     61.18 o 
  -6  10   1      223.42      320.14     78.36 o 
  -5  10   1       11.42       51.52     48.55 o 
  -4  10   1       73.92      101.37     53.01 o 
  -3  10   1        9.72      -14.08     46.29 o 
  -2  10   1        8.41        5.53     64.00 o 
  -1  10   1       29.26       87.87     45.95 o 
   0  10   1        0.42       60.97     43.51 o 
   1  10   1       15.26        9.29     40.91 o 
   2  10   1      220.01      281.97     56.61 o 
   3  10   1      608.39      793.19     79.17 o 
   4  10   1      163.85      201.78     52.80 o 
   5  10   1        0.22       18.53     54.98 o 
   6  10   1      240.89      247.68     67.14 o 
   7  10   1      270.89      316.22     81.40 o 
   8  10   1        0.38        2.29     64.90 o 
   9  10   1       40.78      -12.30     65.74 o 
  -7  11   1        2.23      117.93    121.23 o 
  -6  11   1        3.48      -40.88     90.25 o 
  -5  11   1        6.52       76.33     55.34 o 
  -4  11   1       16.66      -11.35     50.29 o 
  -3  11   1        6.00       65.20     56.09 o 
  -2  11   1      132.02      156.75     63.02 o 
  -1  11   1      111.69      164.85     62.07 o 
   0  11   1       14.16       55.46     56.53 o 
   1  11   1       21.82       72.62     60.21 o 
   2  11   1      138.54      147.64     67.73 o 
   3  11   1      110.64      178.42     68.72 o 
   4  11   1       26.06       62.54     60.12 o 
   5  11   1       28.93       76.77     62.20 o 
   6  11   1        1.57       40.59     67.92 o 
  -3  12   1       11.04       29.51     57.49 o 
  -2  12   1        2.71       85.99     63.68 o 
  -1  12   1       28.25       99.30     63.76 o 
   0  12   1       46.79      137.98     66.14 o 
   1  12   1        0.15       44.53     61.26 o 
   2  12   1        3.83       93.79     64.02 o 
 -16   0   2      165.12      221.40    104.66 o 
 -15   0   2      101.22       70.40     80.14 o 
 -14   0   2       58.46       21.92     89.64 o 
 -13   0   2      169.30      206.28     79.67 o 
 -12   0   2     1369.04     1556.99    356.69 o 
 -11   0   2     2863.64     2590.09    555.90 o 
 -10   0   2        2.58      -51.93     46.64 o 
  -9   0   2      309.17      338.88     66.23 o 
  -8   0   2      501.84      502.53     71.92 o 
  -7   0   2      635.42      955.39     91.10 o 
  -6   0   2     1927.26     2285.77    356.69 o 
  -5   0   2     2227.91     2779.56    414.30 o 
  -4   0   2       45.62       50.29     49.62 o 
  -3   0   2     8770.41    12909.06   1260.33 o 
  -1   0   2      368.13      302.14     27.77 o 
   0   0   2     1722.88     1546.08     85.29 o 
   1   0   2        7.74       38.55     10.53 o 
   2   0   2      681.36      712.00     34.84 o 
   3   0   2     1206.31     1243.01     54.28 o 
   4   0   2      733.95      697.06     40.89 o 
   5   0   2    30928.72    34904.82   1356.13 o 
   6   0   2    17868.36    21088.00    723.28 o 
   7   0   2     2270.73     2478.36    174.90 o 
   8   0   2      636.85      621.71     64.57 o 
   9   0   2     2086.81     1897.97    164.26 o 
  10   0   2     1352.15     1200.86    217.96 o 
  11   0   2       43.00       41.30     49.52 o 
  12   0   2        5.58        8.91     42.55 o 
  13   0   2      657.61      485.72    165.83 o 
  14   0   2      354.72      233.29     65.14 o 
  15   0   2       40.54       11.72     57.15 o 
 -16   1   2        0.77       40.90     83.12 o 
 -15   1   2       14.98       97.06     57.21 o 
 -14   1   2      528.68      500.39     81.04 o 
 -13   1   2      108.96      125.67     51.12 o 
 -12   1   2       93.51       85.36     51.25 o 
 -11   1   2      886.76      964.04     86.92 o 
 -10   1   2      103.46       84.86     39.05 o 
  -9   1   2      179.11      172.62     32.39 o 
  -8   1   2       51.53       76.14     23.31 o 
  -7   1   2     3444.83     3485.55    238.18 o 
  -6   1   2       81.75       58.19     19.71 o 
  -5   1   2     1065.92     1068.62     63.86 o 
  -4   1   2     1731.81     1975.67     87.76 o 
  -3   1   2     5812.10     6151.91    208.06 o 
  -2   1   2     2050.22     1954.06     75.87 o 
  -1   1   2       99.00       87.01     16.78 o 
   0   1   2       12.60       16.83      6.85 o 
   1   1   2      197.58      142.45     31.99 o 
   2   1   2      845.63      751.07     36.76 o 
   3   1   2       22.11       27.48     12.54 o 
   4   1   2      291.82      287.09     21.88 o 
   5   1   2     3752.83     3927.51    158.64 o 
   6   1   2      703.00      683.07     37.22 o 
   7   1   2        1.35        2.73     18.98 o 
   8   1   2        8.23        1.52     21.71 o 
   9   1   2       45.54       38.88     25.71 o 
  10   1   2      221.43      208.60     42.00 o 
  11   1   2       92.13      131.02     39.85 o 
  12   1   2       36.69       13.72     31.43 o 
  13   1   2        0.45      -12.88     32.95 o 
  14   1   2       56.06       38.53     40.95 o 
  15   1   2        4.63       15.12     39.07 o 
 -16   2   2      106.53      195.94     73.85 o 
 -15   2   2        5.71       10.01     60.65 o 
 -14   2   2        0.01       86.99     58.45 o 
 -13   2   2     1363.06     1384.42    177.88 o 
 -12   2   2     1432.37     1442.62    169.97 o 
 -11   2   2      488.96      436.81     63.34 o 
 -10   2   2       56.62       50.84     31.06 o 
  -9   2   2     3386.93     3111.50    124.76 o 
  -8   2   2     1470.36     1289.67     68.78 o 
  -7   2   2     1204.27     1189.32     78.00 o 
  -6   2   2     7153.35     7222.80    216.52 o 
  -5   2   2     3323.70     3204.56    106.33 o 
  -4   2   2      436.86      352.38     35.94 o 
  -3   2   2     6229.06     6531.47    224.85 o 
  -2   2   2    42193.05    46641.70   2022.60 o 
  -1   2   2    12640.34    14190.02    639.70 o 
   0   2   2     7830.50     8239.65    385.05 o 
   1   2   2     2273.86     2250.77    131.09 o 
   2   2   2    46428.13    51633.79   1087.53 o 
   3   2   2        4.25       16.56     13.92 o 
   4   2   2      202.03      185.27     19.80 o 
   5   2   2      744.11      787.42     41.17 o 
   6   2   2     6975.68     6860.32    173.86 o 
   7   2   2      790.29      871.72     45.24 o 
   8   2   2       21.02       28.82     25.52 o 
   9   2   2       32.91        6.69     26.88 o 
  10   2   2     1434.65     1205.56     91.24 o 
  11   2   2       57.75       54.99     31.22 o 
  12   2   2      499.93      487.47     55.69 o 
  13   2   2        1.16       16.28     33.46 o 
  14   2   2      496.64      405.69     51.90 o 
  15   2   2        0.02       54.12     40.61 o 
 -16   3   2        0.74       84.12     69.17 o 
 -15   3   2        4.92      115.40     98.95 o 
 -14   3   2       67.43       -1.08     57.90 o 
 -13   3   2       18.39       54.96     53.24 o 
 -12   3   2      137.76      165.05     57.98 o 
 -11   3   2     1714.98     1627.64     92.36 o 
 -10   3   2     1414.60     1325.46     79.00 o 
  -9   3   2     1371.24     1383.42     76.83 o 
  -8   3   2        4.40        7.01     16.18 o 
  -7   3   2      833.43      771.88     48.83 o 
  -6   3   2     1348.50     1133.47    118.46 o 
  -5   3   2      857.79      675.74    130.95 o 
  -4   3   2     4236.42     4459.13    246.60 o 
  -3   3   2      484.26      451.49     40.30 o 
  -2   3   2      712.61      780.42     74.62 o 
  -1   3   2    11556.85    12126.35    399.61 o 
   0   3   2     3209.33     3340.80    129.27 o 
   1   3   2      227.32      215.94     18.10 o 
   2   3   2      429.71      348.01     37.19 o 
   3   3   2     3681.85     3882.42    115.77 o 
   4   3   2      583.94      594.51     31.88 o 
   5   3   2      477.99      439.83     29.47 o 
   6   3   2      183.13      212.06     25.50 o 
   7   3   2        1.00      -14.38     19.35 o 
   8   3   2      782.68      790.63     51.06 o 
   9   3   2      410.88      427.49     40.67 o 
  10   3   2     1426.55     1494.15     85.65 o 
  11   3   2      208.44      250.45     39.25 o 
  12   3   2      140.79       55.39     35.19 o 
  13   3   2       10.81       21.50     34.91 o 
  14   3   2      102.25       89.02     45.54 o 
  15   3   2        6.23      112.85     50.72 o 
 -15   4   2        0.92       17.23     63.29 o 
 -14   4   2      101.98       93.20     60.53 o 
 -13   4   2      246.11      231.15    170.85 o 
 -12   4   2        7.15      -41.21     41.52 o 
 -11   4   2      292.98      253.54     43.75 o 
 -10   4   2       28.34       -1.17     31.31 o 
  -9   4   2       58.20       65.44     27.93 o 
  -8   4   2     1763.43     1658.29     81.52 o 
  -7   4   2     1231.88      916.76    105.95 o 
  -6   4   2      725.26      695.48     44.39 o 
  -5   4   2      853.26      858.52     65.37 o 
  -4   4   2     7328.43     7429.48    385.40 o 
  -3   4   2      120.59       87.39     51.19 o 
  -2   4   2     2007.81     1986.51     90.92 o 
  -1   4   2      974.55      967.14     57.08 o 
   0   4   2     1580.24     1629.69     71.79 o 
   1   4   2     1408.93     1401.48     45.50 o 
   2   4   2      245.90      230.40     18.05 o 
   3   4   2     1806.24     1662.27     56.49 o 
   4   4   2     1533.50     1694.43     68.94 o 
   5   4   2      525.49      562.30     34.97 o 
   6   4   2      828.98      792.42     42.90 o 
   7   4   2      508.47      483.88     37.01 o 
   8   4   2        1.11       22.49     24.71 o 
   9   4   2     1313.26     1176.07     65.12 o 
  10   4   2       47.29       30.48     31.60 o 
  11   4   2      245.57      246.50     40.37 o 
  12   4   2      120.93      148.19     38.65 o 
  13   4   2       62.03       -2.14     43.50 o 
  14   4   2        6.88       89.02     60.27 o 
 -15   5   2       10.88       -6.26     64.24 o 
 -14   5   2       57.18      104.78     64.94 o 
 -13   5   2        5.61       10.17     56.18 o 
 -12   5   2        0.15       -0.97     51.95 o 
 -11   5   2      105.03       -0.07     45.17 o 
 -10   5   2     1222.13     1230.73     77.50 o 
  -9   5   2      108.23       80.13     36.34 o 
  -8   5   2       77.90       38.44     22.58 o 
  -7   5   2        1.85       24.21     20.34 o 
  -6   5   2       18.77       31.29     18.01 o 
  -5   5   2     1370.59     1067.90    149.22 o 
  -4   5   2     1730.15     1556.64    135.87 o 
  -3   5   2     2415.49     2301.69    301.71 o 
  -2   5   2     4573.73     4879.38    179.20 o 
  -1   5   2     1095.56     1069.46     58.55 o 
   0   5   2       30.67       17.63     19.07 o 
   1   5   2       43.61       24.06     19.26 o 
   2   5   2     1201.93     1202.02     67.26 o 
   3   5   2     2251.89     2224.78     85.60 o 
   4   5   2      483.67      517.55     31.84 o 
   5   5   2        0.47       33.91     21.89 o 
   6   5   2      102.98      121.93     22.44 o 
   7   5   2       14.20       11.85     22.87 o 
   8   5   2        6.85        4.90     26.75 o 
   9   5   2      313.47      347.95     41.58 o 
  10   5   2       39.29       60.05     38.53 o 
  11   5   2      886.62      873.88     74.45 o 
  12   5   2        2.65        4.38     51.95 o 
  13   5   2       70.55      140.86     52.07 o 
  14   5   2      283.95      233.79     58.19 o 
 -14   6   2       23.09      -65.29     68.38 o 
 -13   6   2      170.66       46.06     75.87 o 
 -12   6   2       63.92       59.89     60.14 o 
 -11   6   2      320.65      300.89     66.89 o 
 -10   6   2      170.29      167.80    102.47 o 
  -9   6   2      467.06      481.97     73.19 o 
  -8   6   2        7.91       31.94     34.26 o 
  -7   6   2       20.11      -16.08     29.28 o 
  -6   6   2      110.95       76.65     36.13 o 
  -5   6   2       35.22       54.97     34.42 o 
  -4   6   2        5.28        7.57     31.04 o 
  -3   6   2      665.26      621.33     83.82 o 
  -2   6   2      189.91      197.06     26.11 o 
  -1   6   2      226.17      223.87     26.91 o 
   0   6   2      420.10      456.04     34.65 o 
   1   6   2      357.74      338.54     32.40 o 
   2   6   2      325.39      349.45     32.68 o 
   3   6   2     1172.01     1153.22     54.96 o 
   4   6   2      103.67      146.14     27.57 o 
   5   6   2      690.25      666.71     49.55 o 
   6   6   2      141.17      163.22     33.11 o 
   7   6   2      289.36      241.98     40.93 o 
   8   6   2     1299.08     1407.85    100.76 o 
   9   6   2       18.34       10.51     34.57 o 
  10   6   2      734.67      764.39     69.62 o 
  11   6   2       12.50       13.41     39.97 o 
  12   6   2      154.40      169.29     50.75 o 
  13   6   2       58.46       13.75     47.27 o 
 -13   7   2      156.52      142.60     76.39 o 
 -12   7   2       24.01       92.59     64.53 o 
 -11   7   2      126.77      125.89     62.12 o 
 -10   7   2      218.62      137.49     58.30 o 
  -9   7   2      590.72      578.84     77.82 o 
  -8   7   2      380.82      434.98     69.48 o 
  -7   7   2      425.16      408.08     56.15 o 
  -6   7   2       90.69       98.20     41.37 o 
  -5   7   2      132.97      176.22     45.15 o 
  -4   7   2      217.62      215.93     51.49 o 
  -3   7   2      566.92      517.08     68.67 o 
  -2   7   2      190.28      242.57     31.32 o 
  -1   7   2      367.38      397.63     43.26 o 
   0   7   2      119.15      101.70     26.50 o 
   1   7   2       53.90       59.13     24.72 o 
   2   7   2      234.21      245.55     29.98 o 
   3   7   2        1.48       19.78     22.66 o 
   4   7   2       22.13       40.75     30.19 o 
   5   7   2        3.95       18.27     29.84 o 
   6   7   2        3.83       20.30     31.64 o 
   7   7   2      450.36      481.20     50.68 o 
   8   7   2      198.20      285.64     44.31 o 
   9   7   2       96.27       83.96     36.76 o 
  10   7   2       75.22      107.54     35.93 o 
  11   7   2       34.63       88.45     43.14 o 
  12   7   2       59.08       61.54     48.48 o 
 -12   8   2       75.35        3.58     65.63 o 
 -11   8   2        1.06      -34.33     67.67 o 
 -10   8   2        4.02      -13.57     50.81 o 
  -9   8   2       13.63       44.98     55.32 o 
  -8   8   2      205.98      227.94     61.24 o 
  -7   8   2       19.43       45.32     42.55 o 
  -6   8   2      508.20      500.48     66.16 o 
  -5   8   2       28.37        3.40     40.33 o 
  -4   8   2      550.35      536.91    128.57 o 
  -3   8   2       26.75       27.11     46.13 o 
  -2   8   2       37.85       40.73     45.18 o 
  -1   8   2     1119.34     1125.96    199.90 o 
   0   8   2     1134.21     1060.87    110.65 o 
   1   8   2        6.17       28.36     36.86 o 
   2   8   2      570.26      556.74     62.51 o 
   3   8   2       42.21       81.85     47.50 o 
   4   8   2       83.05      133.04     51.02 o 
   5   8   2       51.65       77.05     47.43 o 
   6   8   2       71.10       67.50     47.69 o 
   7   8   2       23.53       63.14     50.21 o 
   8   8   2      524.95      531.58     74.97 o 
   9   8   2       58.19      143.17     63.00 o 
  10   8   2       92.17      149.78     70.62 o 
  11   8   2        0.83        1.09     61.91 o 
 -11   9   2       90.36       75.88     74.23 o 
 -10   9   2      147.63      169.55     73.27 o 
  -9   9   2      272.73      310.35     77.11 o 
  -8   9   2        4.44        3.46     56.76 o 
  -7   9   2       24.10       86.32     59.75 o 
  -6   9   2      367.40      442.44     65.45 o 
  -5   9   2      423.86      381.46    113.43 o 
  -4   9   2      124.52       86.83     48.38 o 
  -3   9   2       30.39       75.72     47.44 o 
  -2   9   2        1.99       -3.52     46.07 o 
  -1   9   2      751.25      721.86    109.37 o 
   0   9   2       93.36       67.27     51.00 o 
   1   9   2      522.56      532.50     95.85 o 
   2   9   2      152.08      138.12     51.11 o 
   3   9   2      374.99      390.37     62.64 o 
   4   9   2       70.22       49.98     47.65 o 
   5   9   2       51.78       80.95     48.75 o 
   6   9   2       44.16       55.17     55.41 o 
   7   9   2        0.77       85.33     53.97 o 
   8   9   2       12.87      -35.62     58.71 o 
   9   9   2       14.37        4.52     62.45 o 
  10   9   2       16.25      -16.29     67.79 o 
  -9  10   2        5.51      -20.91     64.19 o 
  -8  10   2       10.59       91.65     68.23 o 
  -7  10   2        4.73       -5.57     61.30 o 
  -6  10   2        3.23      -10.23     45.66 o 
  -5  10   2        4.95       -5.53     48.22 o 
  -4  10   2       46.96       47.84     50.26 o 
  -3  10   2        3.76       27.86     48.51 o 
  -2  10   2      111.99      108.74     53.43 o 
  -1  10   2       74.36       65.83     49.96 o 
   0  10   2       72.91      121.44     54.46 o 
   1  10   2       26.21       28.05     49.08 o 
   2  10   2       85.75      110.91     54.36 o 
   3  10   2       55.87       21.06     50.64 o 
   4  10   2        0.48       25.62     51.07 o 
   5  10   2        2.08      -46.50     53.44 o 
   6  10   2      142.96      141.27     61.60 o 
   7  10   2        9.79       64.10     59.89 o 
   8  10   2        0.34       35.31     65.03 o 
  -7  11   2        3.32       19.64     67.57 o 
  -6  11   2       15.30       50.89     67.60 o 
  -5  11   2        0.11       36.73     54.40 o 
  -4  11   2        8.77       58.93     53.39 o 
  -3  11   2       26.56       23.43     52.38 o 
  -2  11   2       34.01       49.67     56.02 o 
  -1  11   2       89.02       62.73     54.80 o 
   0  11   2        0.99       64.06     54.82 o 
   1  11   2        1.94       48.68     52.80 o 
   2  11   2       60.73      104.41     51.51 o 
   3  11   2       94.50      214.94     68.93 o 
   4  11   2       28.66       66.53     62.23 o 
   5  11   2       73.15      114.24     65.28 o 
   6  11   2       15.19       30.52     61.01 o 
  -3  12   2        6.17      -16.18     49.12 o 
  -2  12   2       13.07       77.21     52.61 o 
  -1  12   2        0.04       17.25     55.67 o 
   0  12   2       23.21       18.28     59.78 o 
   1  12   2       22.25       18.76     62.48 o 
   2  12   2        0.81       44.76     60.87 o 
 -16   1   3      195.39      210.28    118.11 o 
 -15   1   3       18.65       58.14     56.11 o 
 -14   1   3       27.19       33.39     52.78 o 
 -13   1   3        8.53       23.92     48.35 o 
 -12   1   3     1248.59     1325.41    105.00 o 
 -11   1   3      195.69      194.36     48.63 o 
 -10   1   3       37.18       62.07     57.87 o 
  -9   1   3     1001.37      963.07     80.35 o 
  -8   1   3      400.52      418.76     63.21 o 
  -7   1   3     5235.42     5527.46    669.22 o 
  -6   1   3     1691.00     1839.48     96.55 o 
  -5   1   3      813.85      831.72     54.46 o 
  -4   1   3     1025.99     1146.25     82.29 o 
  -3   1   3    32780.36    36514.63   1121.21 o 
  -2   1   3     5059.41     3814.97    790.63 o 
  -1   1   3     6543.19     7131.48    165.38 o 
   0   1   3      482.89      506.38     21.06 o 
   1   1   3     7538.01     7632.56    253.85 o 
   2   1   3     8099.24     8688.00    290.92 o 
   3   1   3      135.01      138.91     17.93 o 
   4   1   3     3710.77     3963.02    127.38 o 
   5   1   3     5358.69     5537.00    172.48 o 
   6   1   3    10075.24    10708.01    377.47 o 
   7   1   3      411.11      339.95     36.20 o 
   8   1   3      530.18      477.12     41.47 o 
   9   1   3      230.91      250.56     34.83 o 
  10   1   3      167.52       86.44     35.85 o 
  11   1   3      263.28      197.78     37.11 o 
  12   1   3      579.77      508.59     88.16 o 
  13   1   3       95.96       95.02     36.21 o 
  14   1   3       22.29       87.74     39.21 o 
  15   1   3        6.73        1.34     38.46 o 
 -16   2   3       16.05       37.95     61.37 o 
 -15   2   3      342.03      343.48     76.09 o 
 -14   2   3       91.25      105.70     59.18 o 
 -13   2   3        7.84       39.20     77.94 o 
 -12   2   3     4537.78     4605.12    237.88 o 
 -11   2   3     1324.55     1092.16    162.77 o 
 -10   2   3     2820.72     2750.69    208.68 o 
  -9   2   3     2804.32     2742.42    145.58 o 
  -8   2   3      982.73      932.50    122.49 o 
  -7   2   3       25.28       39.16     30.47 o 
  -6   2   3      218.85      178.64     33.92 o 
  -5   2   3     9021.67    10040.28    341.82 o 
  -4   2   3     7421.40     7394.56    255.48 o 
  -3   2   3     6535.43     6894.45    234.86 o 
  -2   2   3     9726.95    10388.36    343.75 o 
  -1   2   3    40405.29    43587.92   2672.57 o 
   0   2   3      265.35      215.05     37.90 o 
   1   2   3       11.39       11.79     11.97 o 
   2   2   3       74.73       53.31     14.81 o 
   3   2   3      489.00      445.73     25.99 o 
   4   2   3      216.03      250.16     24.39 o 
   5   2   3     2465.11     2821.81     85.42 o 
   6   2   3      288.67      317.78     29.96 o 
   7   2   3        1.13       13.00     21.72 o 
   8   2   3      352.57      359.00     43.55 o 
   9   2   3       28.77       34.52     28.39 o 
  10   2   3       83.38       83.89     32.47 o 
  11   2   3      121.41      117.20     35.30 o 
  12   2   3       88.07       86.68     41.93 o 
  13   2   3      279.89      342.89     46.86 o 
  14   2   3       31.53       40.56     37.43 o 
 -16   3   3      122.14      181.68     73.42 o 
 -15   3   3        0.04      179.16    107.05 o 
 -14   3   3      263.62      267.50    126.37 o 
 -13   3   3       79.97      119.18     58.18 o 
 -12   3   3      349.08      291.43     64.82 o 
 -11   3   3       41.85       59.12     51.78 o 
 -10   3   3      186.49      126.36     46.44 o 
  -9   3   3      497.35      504.71     61.96 o 
  -8   3   3     1196.82     1099.06     81.64 o 
  -7   3   3       28.57       18.41     34.10 o 
  -6   3   3     5992.59     6110.17    234.05 o 
  -5   3   3      372.01      359.55     40.72 o 
  -4   3   3     1463.43     1752.60    124.85 o 
  -3   3   3     2587.38     2525.73    157.75 o 
  -2   3   3     5444.68     5733.40    295.32 o 
  -1   3   3    22003.94    23598.58   1054.91 o 
   0   3   3     2758.17     2806.52    167.32 o 
   1   3   3     1620.70     1779.67    123.74 o 
   2   3   3     2865.09     2725.88    191.50 o 
   3   3   3     2185.12     2267.87    135.52 o 
   4   3   3     4131.40     4201.60    128.12 o 
   5   3   3      324.99      321.76     27.72 o 
   6   3   3      557.32      516.76     36.77 o 
   7   3   3      159.33      132.39     24.83 o 
   8   3   3      132.04      134.82     29.46 o 
   9   3   3        1.17       21.12     28.78 o 
  10   3   3      388.64      381.19     51.47 o 
  11   3   3       27.32       37.20     32.26 o 
  12   3   3       91.00      143.02     38.13 o 
  13   3   3       50.38       95.07     39.25 o 
  14   3   3       10.18       67.63     50.20 o 
 -16   4   3      118.20      197.72     79.25 o 
 -15   4   3        6.06       59.74     75.14 o 
 -14   4   3      387.29      385.55    101.19 o 
 -13   4   3      129.64      118.70     61.39 o 
 -12   4   3       66.06      116.37     55.92 o 
 -11   4   3      239.13      253.12     61.88 o 
 -10   4   3        0.52       -7.10     51.05 o 
  -9   4   3       14.99       17.81     25.08 o 
  -8   4   3      880.34      813.53     73.75 o 
  -7   4   3       35.59       32.97     23.77 o 
  -6   4   3       32.43       39.50     21.91 o 
  -5   4   3     1257.52     1274.15    111.02 o 
  -4   4   3     4280.04     4175.89    244.68 o 
  -3   4   3      120.66       98.58     47.06 o 
  -2   4   3     1110.22     1013.61     61.72 o 
  -1   4   3     1666.16     1814.57     98.62 o 
   0   4   3     4321.34     4440.58    171.86 o 
   1   4   3     1258.14     1431.86     48.47 o 
   2   4   3      290.32      307.12     24.20 o 
   3   4   3     1561.98     1633.97     65.64 o 
   4   4   3     1098.36     1210.08     49.85 o 
   5   4   3      340.14      350.52     29.66 o 
   6   4   3     1388.90     1384.15     60.15 o 
   7   4   3      803.76      784.88     47.37 o 
   8   4   3        4.67      -21.61     24.61 o 
   9   4   3       29.32       30.21     27.15 o 
  10   4   3      441.98      457.39     47.65 o 
  11   4   3       10.43       31.60     33.18 o 
  12   4   3      188.42      206.94     43.02 o 
  13   4   3       22.36       -4.13     36.63 o 
  14   4   3      105.76      143.83     44.79 o 
 -15   5   3       61.01       35.18     69.01 o 
 -14   5   3        4.20       -4.93     61.98 o 
 -13   5   3      302.65      250.61     78.82 o 
 -12   5   3       31.25       36.11     55.32 o 
 -11   5   3     1006.08      932.48     97.93 o 
 -10   5   3        6.43       69.12     43.95 o 
  -9   5   3      476.68      469.53     62.97 o 
  -8   5   3       62.11       31.82     27.74 o 
  -7   5   3     1929.48     1803.13    159.21 o 
  -6   5   3     1474.69     1465.10    134.53 o 
  -5   5   3        3.18        4.29     23.67 o 
  -4   5   3     1371.37     1323.98    123.56 o 
  -3   5   3     3078.65     2973.52    131.62 o 
  -2   5   3     1136.42     1057.51     66.09 o 
  -1   5   3      668.01      649.72     88.48 o 
   0   5   3     2347.73     2316.67     91.67 o 
   1   5   3     3637.09     3569.81     97.96 o 
   2   5   3     1763.75     1728.46     58.27 o 
   3   5   3       37.02       48.75     17.63 o 
   4   5   3      634.28      601.76     35.91 o 
   5   5   3     1409.05     1409.68     99.10 o 
   6   5   3      133.94      131.39     27.60 o 
   7   5   3       47.36       37.07     25.75 o 
   8   5   3      808.08      947.43     57.07 o 
   9   5   3      151.37      129.85     32.12 o 
  10   5   3      274.14      355.44     45.39 o 
  11   5   3      236.20      252.08     43.19 o 
  12   5   3      413.69      513.72     54.24 o 
  13   5   3       27.09       37.86     47.42 o 
 -14   6   3      100.30       39.90     73.01 o 
 -13   6   3      189.60       88.99     68.01 o 
 -12   6   3       57.32       22.05     52.87 o 
 -11   6   3       33.52        7.95     51.59 o 
 -10   6   3        4.70       -0.21     70.33 o 
  -9   6   3       56.49      100.25     46.31 o 
  -8   6   3       52.75       36.48     27.72 o 
  -7   6   3      525.72      505.99     64.40 o 
  -6   6   3      600.88      641.37     70.21 o 
  -5   6   3      286.78      198.11     53.61 o 
  -4   6   3        1.84       28.05     31.76 o 
  -3   6   3      508.75      477.57     54.74 o 
  -2   6   3     4417.72     4591.21    186.44 o 
  -1   6   3      163.78      172.37     29.06 o 
   0   6   3     2204.45     2140.15     85.66 o 
   1   6   3     1063.52     1108.99     58.95 o 
   2   6   3       47.61       54.05     26.99 o 
   3   6   3       19.89       28.44     25.13 o 
   4   6   3      156.83      164.33     30.87 o 
   5   6   3     1119.12     1061.40     50.78 o 
   6   6   3       48.54       90.30     27.18 o 
   7   6   3      425.14      321.08     63.09 o 
   8   6   3      113.66      134.17     31.60 o 
   9   6   3      675.31      765.57     66.25 o 
  10   6   3       56.52       40.27     43.20 o 
  11   6   3        1.80       39.81     40.96 o 
  12   6   3        1.05       62.30     48.35 o 
  13   6   3      309.47      420.56     67.26 o 
 -14   7   3        1.33       22.24     85.96 o 
 -13   7   3       38.03      -52.88     60.59 o 
 -12   7   3       40.66       47.23     61.29 o 
 -11   7   3       23.53       31.80     52.30 o 
 -10   7   3      453.20      424.34     73.98 o 
  -9   7   3       39.35       15.92     47.56 o 
  -8   7   3       23.54        0.21     36.62 o 
  -7   7   3       11.63       19.36     38.51 o 
  -6   7   3      175.05      141.41     44.32 o 
  -5   7   3        6.31       63.43     38.75 o 
  -4   7   3       24.07       16.85     25.29 o 
  -3   7   3      256.02      259.80     34.12 o 
  -2   7   3      952.72      940.37     75.73 o 
  -1   7   3       96.13      121.09     30.53 o 
   0   7   3       86.57      100.66     30.40 o 
   1   7   3        0.06      -28.16     26.73 o 
   2   7   3      893.58      871.22     62.81 o 
   3   7   3       16.15       29.53     26.91 o 
   4   7   3       91.79       79.88     30.72 o 
   5   7   3        9.56       31.28     33.50 o 
   6   7   3      746.24      777.80     59.78 o 
   7   7   3       24.35       43.67     34.80 o 
   8   7   3       36.66      109.35     41.19 o 
   9   7   3       66.69       86.46     52.32 o 
  10   7   3       41.12      106.92     42.71 o 
  11   7   3      155.61      134.95     61.69 o 
  12   7   3       46.98        6.80     54.85 o 
 -13   8   3       77.94      151.48     75.77 o 
 -12   8   3       12.25       26.74     64.76 o 
 -11   8   3        5.70       29.39    101.75 o 
 -10   8   3      164.60      197.45     63.55 o 
  -9   8   3      275.04      199.79     63.94 o 
  -8   8   3      133.77      110.55     52.06 o 
  -7   8   3        4.56       -5.24     39.52 o 
  -6   8   3      139.58      136.90     48.63 o 
  -5   8   3       58.90       75.35     43.18 o 
  -4   8   3       73.70       74.67     42.77 o 
  -3   8   3       65.75       90.14     48.51 o 
  -2   8   3      277.76      259.33     55.44 o 
  -1   8   3      387.83      371.75     60.18 o 
   0   8   3       47.16       77.49     47.43 o 
   1   8   3       84.49      106.44     46.19 o 
   2   8   3        4.45      -30.97     41.10 o 
   3   8   3        9.14      -10.34     52.17 o 
   4   8   3       12.40       16.63     44.04 o 
   5   8   3      106.57      105.17     48.53 o 
   6   8   3      393.09      430.41     66.94 o 
   7   8   3       40.88       24.95     46.34 o 
   8   8   3      511.02      571.23     80.09 o 
   9   8   3      631.51      700.46     86.70 o 
  10   8   3      233.17      306.41     79.25 o 
  11   8   3       21.93      -15.66     63.40 o 
 -11   9   3       46.28       25.03     70.10 o 
 -10   9   3      123.76       83.29     66.47 o 
  -9   9   3       36.60      -31.16     53.70 o 
  -8   9   3       98.49      176.51     61.67 o 
  -7   9   3       32.97       87.64     51.01 o 
  -6   9   3        3.51      -12.80     44.04 o 
  -5   9   3      169.71      184.51     57.44 o 
  -4   9   3      121.11      151.97     55.14 o 
  -3   9   3       19.98      -48.00     45.45 o 
  -2   9   3       86.87       96.33     51.64 o 
  -1   9   3      244.13      232.27     80.19 o 
   0   9   3       31.58       47.24     47.83 o 
   1   9   3        0.06      -27.14     44.13 o 
   2   9   3        1.36       29.23     47.74 o 
   3   9   3        5.70       40.01     47.65 o 
   4   9   3       55.54       86.78     51.10 o 
   5   9   3      115.36      108.55     59.63 o 
   6   9   3        3.49       -4.07     44.33 o 
   7   9   3        8.07       10.91     50.45 o 
   8   9   3       30.54       68.95     58.05 o 
   9   9   3        9.56       35.90     64.61 o 
 -10  10   3       43.63      128.47     75.72 o 
  -9  10   3       36.49      110.06     68.83 o 
  -8  10   3        6.93       88.73     70.10 o 
  -7  10   3       31.45       43.82     62.64 o 
  -6  10   3       13.79       33.69     49.31 o 
  -5  10   3       68.83      102.22     54.32 o 
  -4  10   3       16.84       56.79     48.66 o 
  -3  10   3       26.92       51.02     49.31 o 
  -2  10   3       17.01       98.82     52.63 o 
  -1  10   3       34.55       38.26     49.92 o 
   0  10   3        2.20       23.26     49.19 o 
   1  10   3        0.77       37.30     49.47 o 
   2  10   3        5.46      -25.89     50.40 o 
   3  10   3       11.79       76.46     55.66 o 
   4  10   3      113.04      109.58     56.87 o 
   5  10   3       46.38       72.74     48.39 o 
   6  10   3       81.65      161.27     77.09 o 
   7  10   3       73.64      105.71     64.04 o 
   8  10   3       65.13       90.64     63.88 o 
  -7  11   3       11.51      125.56     70.35 o 
  -6  11   3        2.83       17.19     51.94 o 
  -5  11   3       11.27       47.74     57.49 o 
  -4  11   3        0.29       10.93     48.96 o 
  -3  11   3       60.68       90.14     55.81 o 
  -2  11   3       46.64       56.21     55.28 o 
  -1  11   3       38.96       36.61     57.60 o 
   0  11   3       25.01       19.92     54.42 o 
   1  11   3       14.03       -0.46     55.12 o 
   2  11   3       15.32       58.34     58.21 o 
   3  11   3       73.99       70.80     58.02 o 
   4  11   3      106.27       37.64     57.41 o 
   5  11   3       31.89       47.23     63.07 o 
  -3  12   3        6.17       14.99     57.39 o 
  -2  12   3       28.83       27.18     62.93 o 
  -1  12   3       14.83       60.89     60.76 o 
   0  12   3       32.46      125.90     63.00 o 
   1  12   3       76.39      145.17     66.41 o 
 -17   0   4       14.54       46.67     94.04 o 
 -16   0   4        0.40       60.91     88.44 o 
 -15   0   4     1032.52     1155.14    173.85 o 
 -14   0   4     1125.45     1282.78    250.08 o 
 -13   0   4     1933.81     2062.74    387.91 o 
 -12   0   4        0.27       54.88     64.07 o 
 -11   0   4     1533.15     1841.95    446.68 o 
 -10   0   4     3054.72     4187.72    707.93 o 
  -9   0   4     1047.10     1265.52    163.59 o 
  -8   0   4        1.09       15.36     39.32 o 
  -7   0   4     5857.58     8326.07    922.83 o 
  -6   0   4        1.53       28.97     30.76 o 
  -5   0   4     3313.85     3792.98    406.08 o 
  -2   0   4    14039.25    15219.89    484.01 o 
  -1   0   4      986.90     1074.22     77.88 o 
   0   0   4     1164.22     1218.70     51.47 o 
   1   0   4     3965.78     3886.19    139.29 o 
   2   0   4     5879.64     5735.34    201.13 o 
   3   0   4    26417.38    28856.97    844.11 o 
   4   0   4    15286.08    15702.77    470.18 o 
   5   0   4      473.09      498.71     51.18 o 
   6   0   4      433.60      453.30     42.92 o 
   7   0   4      601.64      621.37     61.78 o 
   8   0   4     1480.07     1594.11    104.79 o 
   9   0   4      490.20      466.20     81.71 o 
  10   0   4     1179.55     1065.44     92.39 o 
  11   0   4      744.97      670.14     79.00 o 
  12   0   4     1635.43     1544.94    200.92 o 
  13   0   4        2.84       -2.35     43.97 o 
  14   0   4      113.08       98.96     51.86 o 
 -17   1   4       18.35      -26.86     61.75 o 
 -16   1   4       23.47       40.61     62.60 o 
 -15   1   4       37.20       46.06     58.71 o 
 -14   1   4        0.51       42.55     53.38 o 
 -13   1   4       76.59      137.18     55.90 o 
 -12   1   4     1538.13     1856.72    125.49 o 
 -11   1   4       24.87       76.37     44.23 o 
 -10   1   4      998.64     1021.07    123.51 o 
  -9   1   4       10.37       14.46     32.21 o 
  -8   1   4      260.31      208.68     37.78 o 
  -7   1   4     3101.48     3168.13    198.53 o 
  -6   1   4      505.52      562.35     47.26 o 
  -5   1   4     3485.03     3487.05    138.40 o 
  -4   1   4      195.71      176.60     24.62 o 
  -3   1   4       86.96      104.38     17.68 o 
  -2   1   4    16928.52    18648.75    418.03 o 
  -1   1   4     4384.07     4646.45    112.73 o 
   0   1   4      120.46       99.96     14.20 o 
   1   1   4      269.87      210.00     17.87 o 
   2   1   4        5.57       18.57     12.88 o 
   3   1   4      123.77       94.03     17.45 o 
   4   1   4      551.11      508.96     32.10 o 
   5   1   4        0.35       10.82     16.43 o 
   6   1   4     2403.36     2251.00     81.48 o 
   7   1   4       46.27       45.95     21.42 o 
   8   1   4       28.34       56.43     23.42 o 
   9   1   4      139.10      135.10     39.71 o 
  10   1   4      443.97      362.20     57.56 o 
  11   1   4       36.34       37.96     31.54 o 
  12   1   4      543.61      427.57     89.82 o 
  13   1   4       14.42       54.57     34.21 o 
  14   1   4        1.63       47.18     37.94 o 
 -17   2   4       39.69       40.04     67.02 o 
 -16   2   4       33.58       85.20     65.84 o 
 -15   2   4       70.30       85.95     58.27 o 
 -14   2   4      209.24      200.77     63.82 o 
 -13   2   4      322.57      268.19     95.62 o 
 -12   2   4      292.00      320.05    126.10 o 
 -11   2   4      741.57      743.42    116.74 o 
 -10   2   4      359.80      342.90     53.76 o 
  -9   2   4      135.33      177.09     41.23 o 
  -8   2   4      738.63      667.46     62.72 o 
  -7   2   4     2874.65     3254.75    147.72 o 
  -6   2   4     7245.52     7501.84    270.90 o 
  -5   2   4      467.77      384.72     37.79 o 
  -4   2   4    15784.98    16048.08    515.45 o 
  -3   2   4       37.72       22.47     14.75 o 
  -2   2   4     7498.95     8294.92    196.44 o 
  -1   2   4      907.14      854.33     69.02 o 
   0   2   4        4.65        6.89     14.34 o 
   1   2   4     3210.61     3284.77    128.80 o 
   2   2   4     2134.87     2063.09    125.38 o 
   3   2   4    10128.50    10594.48    398.93 o 
   4   2   4     1934.38     1982.22    100.20 o 
   5   2   4     2362.78     2378.06     77.61 o 
   6   2   4     1186.08     1194.15     53.21 o 
   7   2   4     3544.50     3458.75    108.76 o 
   8   2   4      463.04      429.17     40.20 o 
   9   2   4        4.83       23.64     28.79 o 
  10   2   4      550.26      571.61     55.83 o 
  11   2   4      673.27      700.13     57.14 o 
  12   2   4      592.51      516.71     53.47 o 
  13   2   4       76.44       50.04     36.93 o 
  14   2   4       55.41       79.99     40.21 o 
 -16   3   4        1.07      -67.96     57.09 o 
 -15   3   4       22.05       62.77     88.97 o 
 -14   3   4      105.04       65.71     56.65 o 
 -13   3   4       30.84       37.82     49.38 o 
 -12   3   4        4.66        9.61     45.67 o 
 -11   3   4       10.90       -8.90     43.32 o 
 -10   3   4      322.20      340.57     56.61 o 
  -9   3   4      149.95       83.59     37.03 o 
  -8   3   4       29.35       49.96     31.95 o 
  -7   3   4       96.09      127.40     33.51 o 
  -6   3   4      724.42      674.68     55.79 o 
  -5   3   4      844.27      829.05     58.43 o 
  -4   3   4      329.27      340.61     36.28 o 
  -3   3   4     5992.90     6300.61    228.31 o 
  -2   3   4      340.72      214.94     50.35 o 
   0   3   4     1195.36      987.88    171.43 o 
   1   3   4      539.52      496.96     69.78 o 
   2   3   4      510.94      398.96    110.58 o 
   3   3   4     1082.82     1008.17     42.05 o 
   4   3   4     1787.88     1688.82     60.87 o 
   5   3   4        0.07       16.66     19.16 o 
   6   3   4      581.53      564.23     40.36 o 
   7   3   4      126.96      140.24     28.65 o 
   8   3   4      808.33      838.02     50.95 o 
   9   3   4     1897.78     1699.60     87.41 o 
  10   3   4      546.52      486.57     49.71 o 
  11   3   4        0.06       -5.23     31.44 o 
  12   3   4       20.47       99.80     38.04 o 
  13   3   4       18.20       97.03     39.50 o 
  14   3   4       22.15       35.06     37.90 o 
 -16   4   4        0.86       68.33     67.12 o 
 -15   4   4      247.33      268.85     75.12 o 
 -14   4   4       55.15       24.14     56.14 o 
 -13   4   4        0.92       27.42     55.22 o 
 -12   4   4      309.12      230.57     72.55 o 
 -11   4   4     3925.80     3560.02    192.46 o 
 -10   4   4      816.83      819.15    113.62 o 
  -9   4   4       14.45       17.42     26.28 o 
  -8   4   4       25.36       -0.66     24.89 o 
  -7   4   4      636.32      589.23     59.41 o 
  -6   4   4      202.22      142.14     64.67 o 
  -5   4   4        3.84       12.09     20.27 o 
  -4   4   4     3342.78     3310.88    205.53 o 
  -3   4   4      135.12      105.67     32.06 o 
  -2   4   4     1890.85     1705.47    249.67 o 
  -1   4   4       37.90       34.01     14.42 o 
   0   4   4     2702.23     2749.63    122.80 o 
   1   4   4     1137.30     1052.03     69.94 o 
   2   4   4      149.35      117.55     20.70 o 
   3   4   4       56.46       59.97     19.96 o 
   4   4   4     2419.80     2344.98     78.07 o 
   5   4   4      973.20      938.29     47.55 o 
   6   4   4       66.86       71.85     25.01 o 
   7   4   4       44.00       52.49     25.95 o 
   8   4   4      516.35      453.65     50.34 o 
   9   4   4       16.12       23.57     29.06 o 
  10   4   4      218.57      207.50     39.66 o 
  11   4   4       47.62       21.47     37.64 o 
  12   4   4      966.61      949.25     73.71 o 
  13   4   4        1.16       19.86     58.04 o 
 -15   5   4        4.10      -24.18     62.67 o 
 -14   5   4       15.93        5.07     58.89 o 
 -13   5   4      125.93      171.83     60.68 o 
 -12   5   4      110.14       96.05     53.92 o 
 -11   5   4       20.62       52.52     47.97 o 
 -10   5   4       32.17       61.49     43.64 o 
  -9   5   4      100.45       79.96     29.80 o 
  -8   5   4        1.65       42.74     28.18 o 
  -7   5   4        2.90       20.28     27.33 o 
  -6   5   4      217.87      120.95     60.65 o 
  -5   5   4     2677.11     2886.22    200.40 o 
  -4   5   4     4068.45     3870.65    242.46 o 
  -3   5   4     1582.40     1495.44     69.74 o 
  -2   5   4       17.72       22.88     20.80 o 
  -1   5   4      567.78      627.90     45.28 o 
   0   5   4      618.97      569.98     43.54 o 
   1   5   4     4310.05     4492.14    118.93 o 
   2   5   4      763.72      862.35     41.45 o 
   3   5   4      692.91      716.69     38.48 o 
   4   5   4       87.94       67.26     18.13 o 
   5   5   4       18.83       27.41     23.08 o 
   6   5   4      943.59      886.59     52.73 o 
   7   5   4      573.54      547.35     44.47 o 
   8   5   4      126.32       97.11     31.48 o 
   9   5   4      358.58      384.40     43.14 o 
  10   5   4        4.77       11.59     34.45 o 
  11   5   4       76.46       97.18     39.34 o 
  12   5   4      172.45      189.25     44.81 o 
  13   5   4      171.69      282.40     49.39 o 
 -15   6   4        0.07      -56.04     68.54 o 
 -14   6   4      184.41      193.38     79.13 o 
 -13   6   4        0.05       53.05     60.10 o 
 -12   6   4        8.05        9.69     49.84 o 
 -11   6   4       79.00       80.48     52.99 o 
 -10   6   4        2.91        6.64     45.55 o 
  -9   6   4      208.37      123.59     51.22 o 
  -8   6   4      120.01       73.63     33.39 o 
  -7   6   4       38.45       32.04     31.60 o 
  -6   6   4      885.22      852.46     76.84 o 
  -5   6   4        9.54        3.43     30.84 o 
  -4   6   4      106.86       68.94     24.56 o 
  -3   6   4        0.58       15.01     22.80 o 
  -2   6   4     1822.51     1884.62    162.71 o 
  -1   6   4     1334.14     1410.35    119.24 o 
   0   6   4      267.97      356.66     38.06 o 
   1   6   4      126.82      114.94     30.80 o 
   2   6   4     1100.87     1032.81     44.86 o 
   3   6   4      227.63      213.96     25.91 o 
   4   6   4       46.34       68.55     23.69 o 
   5   6   4       22.56       45.75     24.31 o 
   6   6   4       44.37       58.65     22.48 o 
   7   6   4       10.09      -24.50     26.47 o 
   8   6   4       42.66       45.00     29.21 o 
   9   6   4      110.04      126.19     34.24 o 
  10   6   4        1.11        3.95     33.26 o 
  11   6   4       83.50      105.18     41.65 o 
  12   6   4       57.10       70.32     48.07 o 
 -14   7   4      326.14      276.37     84.78 o 
 -13   7   4       40.74      110.35     67.62 o 
 -12   7   4        4.43       47.22     58.53 o 
 -11   7   4       33.26       70.69     61.81 o 
 -10   7   4        0.15        7.01     47.00 o 
  -9   7   4       46.75       73.17     49.39 o 
  -8   7   4      478.53      424.47     99.19 o 
  -7   7   4      475.37      402.20    118.74 o 
  -6   7   4        0.24       19.19     34.95 o 
  -5   7   4       10.54       38.02     26.62 o 
  -4   7   4      254.24      211.10     51.87 o 
  -3   7   4      526.85      510.17     54.80 o 
  -2   7   4      192.57      171.17     33.27 o 
  -1   7   4      551.41      615.19     51.85 o 
   0   7   4       74.14       56.67     30.89 o 
   1   7   4      201.89      232.91     45.58 o 
   2   7   4      623.51      647.15     80.03 o 
   3   7   4        5.11       32.20     30.10 o 
   4   7   4        0.08      -27.61     29.63 o 
   5   7   4     2800.30     2913.23    119.72 o 
   6   7   4      685.25      778.39     78.53 o 
   7   7   4       47.00       92.84     36.45 o 
   8   7   4        6.66       36.87     33.81 o 
   9   7   4      354.84      419.26     52.55 o 
  10   7   4      232.81      268.32     55.01 o 
  11   7   4      125.29      184.47     66.09 o 
 -13   8   4       26.55       30.77    141.56 o 
 -12   8   4       76.47      105.95     66.53 o 
 -11   8   4       28.03       68.09     72.55 o 
 -10   8   4        1.05       39.66     53.93 o 
  -9   8   4       33.13       70.70     55.66 o 
  -8   8   4        2.31       13.44     40.74 o 
  -7   8   4      316.31      262.99     54.28 o 
  -6   8   4        4.01       46.03     29.17 o 
  -5   8   4        4.05       18.19     40.79 o 
  -4   8   4      468.01      444.44     63.22 o 
  -3   8   4      124.50      164.82     50.47 o 
  -2   8   4       13.77       44.90     42.08 o 
  -1   8   4      852.45      861.13    164.75 o 
   0   8   4      267.08      224.01     65.49 o 
   1   8   4       45.55       24.77     45.15 o 
   2   8   4       36.69      -11.56     45.33 o 
   3   8   4      108.36      167.55     52.84 o 
   4   8   4       39.51      103.54     46.57 o 
   5   8   4      527.57      597.36     73.32 o 
   6   8   4      353.90      371.76     90.31 o 
   7   8   4      243.78      323.78     63.69 o 
   8   8   4        0.40       12.95     55.86 o 
   9   8   4       65.51      114.26     60.97 o 
  10   8   4      159.02      174.92     71.86 o 
 -11   9   4        4.70       -8.28     82.32 o 
 -10   9   4        2.16       21.84     63.20 o 
  -9   9   4        1.24        0.71     59.22 o 
  -8   9   4      100.67      110.45     62.16 o 
  -7   9   4       11.88       16.22     45.90 o 
  -6   9   4       43.71       87.95     48.28 o 
  -5   9   4        2.12       14.71     42.93 o 
  -4   9   4      361.25      412.61     65.22 o 
  -3   9   4       44.40       40.35     45.72 o 
  -2   9   4        4.78      -41.76     44.70 o 
  -1   9   4      375.07      454.83     72.38 o 
   0   9   4      520.85      527.63     70.99 o 
   1   9   4       20.52       51.75     46.80 o 
   2   9   4       70.75       65.18     46.38 o 
   3   9   4        9.33       28.28     49.63 o 
   4   9   4       36.64      108.16     52.43 o 
   5   9   4        4.01      -13.33     46.30 o 
   6   9   4        5.17       40.31     52.91 o 
   7   9   4      212.95      288.25     83.02 o 
   8   9   4       51.75       98.17     64.90 o 
   9   9   4       61.37       35.59     60.47 o 
 -10  10   4       12.83       40.19     64.19 o 
  -9  10   4       15.14       32.60     68.20 o 
  -8  10   4      141.09      232.38     74.11 o 
  -7  10   4       19.39       38.85     53.24 o 
  -6  10   4       16.41       33.37     56.13 o 
  -5  10   4       56.92      104.46     57.35 o 
  -4  10   4        1.86       74.72     53.66 o 
  -3  10   4      141.17      213.38     62.78 o 
  -2  10   4      141.34      124.72     56.48 o 
  -1  10   4        9.81       21.84     50.66 o 
   0  10   4      118.50      146.08     57.33 o 
   1  10   4        6.16       52.33     49.39 o 
   2  10   4       48.30       62.35     54.00 o 
   3  10   4        0.95       47.37     50.36 o 
   4  10   4       52.59      123.63     56.87 o 
   5  10   4        1.09       23.58     53.58 o 
   6  10   4      151.55      192.07     60.91 o 
   7  10   4        0.00      -17.08     57.79 o 
  -7  11   4       12.96        9.41     67.34 o 
  -6  11   4        2.58      -29.06     52.48 o 
  -5  11   4       34.65       96.63     58.23 o 
  -4  11   4       24.36       52.24     54.32 o 
  -3  11   4       49.49       78.18     60.44 o 
  -2  11   4        7.33       18.90     53.05 o 
  -1  11   4        5.91       -3.78     50.45 o 
   0  11   4        0.69       34.83     55.71 o 
   1  11   4        0.13       57.80     55.79 o 
   2  11   4        0.04       16.21     53.62 o 
   3  11   4        0.00      -28.62     51.49 o 
   4  11   4        0.34       62.82     58.76 o 
   5  11   4        2.93       18.60     58.93 o 
  -2  12   4        4.33       39.04     60.20 o 
  -1  12   4        9.08        8.28     58.39 o 
 -17   1   5       14.20       20.54     63.32 o 
 -16   1   5      152.17      194.47     67.37 o 
 -15   1   5      451.31      465.83    123.77 o 
 -14   1   5      689.13      751.74     90.45 o 
 -13   1   5      164.08      139.17     54.94 o 
 -12   1   5      964.95     1111.63    170.11 o 
 -11   1   5     2100.41     2419.52    220.74 o 
 -10   1   5     1856.61     2205.71    223.76 o 
  -9   1   5      130.97      198.27     44.13 o 
  -8   1   5      213.30      167.08     57.82 o 
  -7   1   5      735.29      747.81     60.47 o 
  -6   1   5     5171.78     5490.03    524.60 o 
  -5   1   5      480.66      499.41     39.75 o 
  -4   1   5     1289.60     1045.26    267.29 o 
  -3   1   5    10086.27    10694.42    249.92 o 
  -2   1   5    14523.64    16389.77    370.68 o 
  -1   1   5    17202.39    19032.02    499.74 o 
   0   1   5    10024.51    10652.39    245.81 o 
   1   1   5      521.53      537.63     26.56 o 
   2   1   5     1329.05     1372.16     96.20 o 
   3   1   5     7927.89     8166.23    235.38 o 
   4   1   5     1661.58     1583.03     59.58 o 
   5   1   5      158.91      127.56     21.74 o 
   6   1   5       17.34        3.63     19.34 o 
   7   1   5      256.11      246.14     29.92 o 
   8   1   5      417.22      440.65     37.68 o 
   9   1   5        7.61       -3.56     36.25 o 
  10   1   5       47.29       29.72     30.90 o 
  11   1   5       95.54       69.63     35.32 o 
  12   1   5      115.55      104.57     37.00 o 
  13   1   5        7.40       -4.81     35.17 o 
  14   1   5       33.75       69.64     40.18 o 
 -17   2   5        0.59       47.47     65.05 o 
 -16   2   5       37.46       19.69     61.71 o 
 -15   2   5       32.10      134.03     62.72 o 
 -14   2   5      251.21      290.69     69.53 o 
 -13   2   5        3.73       -7.92     51.62 o 
 -12   2   5      287.66      266.84     81.01 o 
 -11   2   5        0.16       -9.40     40.01 o 
 -10   2   5        0.44       21.55     32.85 o 
  -9   2   5      102.42       56.94     71.44 o 
  -8   2   5      316.79      321.25     44.86 o 
  -7   2   5     1517.33     1573.93     90.21 o 
  -6   2   5       11.57       -8.68     21.40 o 
  -5   2   5      970.34      994.23     59.66 o 
  -4   2   5     6488.83     2158.87   3236.70 o 
  -3   2   5     6387.97     6733.40    165.77 o 
  -2   2   5      382.50      374.09     22.72 o 
  -1   2   5     5829.02     6049.29    148.68 o 
   0   2   5       73.48       66.01     16.09 o 
   1   2   5      114.54      109.62     17.02 o 
   2   2   5       16.04       29.16     15.04 o 
   3   2   5        0.14        8.35     15.53 o 
   4   2   5      125.17       79.34     33.15 o 
   5   2   5      105.59      108.59     22.18 o 
   6   2   5      657.63      652.29     41.44 o 
   7   2   5       31.92       45.54     24.33 o 
   8   2   5      227.08      211.12     32.70 o 
   9   2   5       79.83       92.67     32.74 o 
  10   2   5      149.84      117.05     36.33 o 
  11   2   5       12.82       69.36     41.88 o 
  12   2   5       13.78       21.27     32.92 o 
  13   2   5        0.01       47.92     36.96 o 
  14   2   5        3.22      119.07     43.09 o 
 -16   3   5        0.29       23.76     64.98 o 
 -15   3   5      410.70      513.80    128.29 o 
 -14   3   5      152.20      130.45     62.07 o 
 -13   3   5      106.85      105.29     52.39 o 
 -12   3   5      765.74      665.79     81.70 o 
 -11   3   5     2376.66     2028.98    134.01 o 
 -10   3   5     1225.83     1112.10     92.18 o 
  -9   3   5      157.64      157.10     40.63 o 
  -8   3   5       50.28       44.26     33.84 o 
  -7   3   5      486.78      468.16     49.71 o 
  -6   3   5      262.88      285.82     37.99 o 
  -5   3   5     3660.43     3429.44    182.98 o 
  -4   3   5     4257.60     3984.74    241.24 o 
  -3   3   5     1411.75     1411.58     81.59 o 
  -2   3   5     2091.45     1959.99     94.33 o 
  -1   3   5    21779.59    23573.19    761.09 o 
   0   3   5        0.77        4.43     14.98 o 
   1   3   5     1447.42     1455.82     78.89 o 
   2   3   5     9086.75     9369.75    328.86 o 
   3   3   5     2377.34     2316.58    124.97 o 
   4   3   5     3315.64     3299.10    154.95 o 
   5   3   5      668.61      672.08     40.44 o 
   6   3   5      127.63      112.73     23.84 o 
   7   3   5      474.81      471.13     39.24 o 
   8   3   5     1134.97     1191.59     62.67 o 
   9   3   5      746.59      798.08     57.49 o 
  10   3   5      906.89      979.11     66.23 o 
  11   3   5      224.35      271.07     53.57 o 
  12   3   5      183.46      258.71     45.87 o 
  13   3   5      141.59      162.19     53.03 o 
 -16   4   5        5.49        1.57     65.40 o 
 -15   4   5        0.90       62.40     60.66 o 
 -14   4   5       98.64      111.29     60.57 o 
 -13   4   5      135.26      157.78     57.79 o 
 -12   4   5       49.76       32.74     49.52 o 
 -11   4   5      138.43      130.41     49.24 o 
 -10   4   5        1.13      -20.32     23.12 o 
  -9   4   5      561.96      557.04     74.56 o 
  -8   4   5     2865.35     2734.01    200.69 o 
  -7   4   5     3885.51     3680.46    237.50 o 
  -6   4   5      190.64       79.21     50.00 o 
  -5   4   5       75.02      103.23     50.85 o 
  -4   4   5      366.91      342.57     33.01 o 
  -3   4   5      625.08      548.93     42.90 o 
  -2   4   5      416.75      307.22     71.64 o 
  -1   4   5      196.58      121.16     35.48 o 
   0   4   5      552.52      452.64    167.29 o 
   1   4   5        0.60        8.58     15.94 o 
   2   4   5      267.43      239.03     61.94 o 
   3   4   5       12.40        5.35     19.59 o 
   4   4   5     1248.42     1329.31     56.34 o 
   5   4   5     1661.42     1578.77     84.39 o 
   6   4   5      489.28      477.62     38.98 o 
   7   4   5       60.50       60.07     26.75 o 
   8   4   5      933.49      930.04     84.85 o 
   9   4   5        0.13        7.87     28.23 o 
  10   4   5       47.03       62.22     32.47 o 
  11   4   5      152.85      217.04     43.61 o 
  12   4   5       55.87       78.09     41.36 o 
  13   4   5        0.01       19.63     38.74 o 
 -15   5   5       59.31       56.06     65.70 o 
 -14   5   5      129.83       64.16     63.84 o 
 -13   5   5        8.75       14.23     66.19 o 
 -12   5   5      139.67      170.58     59.14 o 
 -11   5   5       69.91      114.52     50.84 o 
 -10   5   5      203.90      162.86     97.14 o 
  -9   5   5      372.78      395.90     59.55 o 
  -8   5   5      131.85       95.00     43.71 o 
  -7   5   5      557.60      472.88     56.62 o 
  -6   5   5      109.09       68.43     44.01 o 
  -5   5   5      587.45      518.62     56.32 o 
  -4   5   5      881.33      743.93     62.50 o 
  -3   5   5       23.49       23.20     23.65 o 
  -2   5   5      985.71      968.75     57.04 o 
  -1   5   5        9.37       23.88     16.00 o 
   0   5   5      573.05      559.76     45.64 o 
   1   5   5       45.01       36.16     19.60 o 
   2   5   5     4741.02     5241.17    157.63 o 
   3   5   5      608.39      575.25     61.67 o 
   4   5   5      402.94      394.26     34.20 o 
   5   5   5       24.25       47.24     24.30 o 
   6   5   5     2496.55     2579.35    105.18 o 
   7   5   5      431.76      428.52     41.07 o 
   8   5   5      443.90      534.43     45.88 o 
   9   5   5     1036.21     1034.20     64.36 o 
  10   5   5        5.34        9.66     31.47 o 
  11   5   5       13.76      -23.91     35.95 o 
  12   5   5       45.31       52.46     41.16 o 
 -15   6   5        5.67       53.31     78.64 o 
 -14   6   5       34.04      117.59     68.62 o 
 -13   6   5      295.00      243.91     71.99 o 
 -12   6   5        0.23       17.11     49.56 o 
 -11   6   5       58.40      113.41     53.36 o 
 -10   6   5      226.38      224.42     56.12 o 
  -9   6   5        8.80       -3.85     32.23 o 
  -8   6   5      804.93      678.20     93.29 o 
  -7   6   5      265.71      253.98    105.77 o 
  -6   6   5      608.27      617.15     67.45 o 
  -5   6   5      106.03       72.42     26.42 o 
  -4   6   5      276.35      240.16     53.66 o 
  -3   6   5      357.14      247.56     52.57 o 
  -2   6   5     3352.99     3264.90    150.77 o 
  -1   6   5     1677.20     1698.96     82.18 o 
   0   6   5      288.14      278.87     44.36 o 
   1   6   5        0.00      -23.93     26.08 o 
   2   6   5      301.96      304.85     36.82 o 
   3   6   5       27.69       56.30     22.74 o 
   4   6   5       76.22      104.66     25.48 o 
   5   6   5       42.87       35.17     23.18 o 
   6   6   5      520.08      600.35     45.08 o 
   7   6   5       20.51       60.37     31.00 o 
   8   6   5       21.42       63.59     31.09 o 
   9   6   5      436.48      423.58     45.93 o 
  10   6   5      124.97      165.59     40.99 o 
  11   6   5        3.38       80.99     42.20 o 
  12   6   5       17.27       90.84     42.76 o 
 -14   7   5       85.83      167.99     73.91 o 
 -13   7   5      228.56      170.38     66.83 o 
 -12   7   5      199.22       99.87     88.39 o 
 -11   7   5       24.06       50.36     85.35 o 
 -10   7   5      110.12       61.70     51.48 o 
  -9   7   5      357.54      410.05     67.38 o 
  -8   7   5       63.18       60.80     37.84 o 
  -7   7   5      326.20      202.10     79.57 o 
  -6   7   5      362.85      194.61     54.91 o 
  -5   7   5       77.61       96.30     30.10 o 
  -4   7   5      201.10      125.04     30.12 o 
  -3   7   5       56.53       76.16     30.15 o 
  -2   7   5      259.64      209.24     41.83 o 
  -1   7   5      163.64      159.84     48.39 o 
   0   7   5      123.31      110.69     33.89 o 
   1   7   5      290.38      270.98     50.88 o 
   2   7   5       29.84       49.00     31.97 o 
   3   7   5      358.97      404.38     45.98 o 
   4   7   5       67.09      102.49     36.04 o 
   5   7   5      240.65      233.00     40.45 o 
   6   7   5       32.09       66.74     34.71 o 
   7   7   5      570.38      596.33     72.34 o 
   8   7   5       87.56      137.83     34.72 o 
   9   7   5        4.56       68.63     46.50 o 
  10   7   5        4.19       27.29     44.78 o 
  11   7   5      182.32      180.69     55.21 o 
 -13   8   5       18.06       42.27     61.81 o 
 -12   8   5       24.83      149.15     70.27 o 
 -11   8   5       37.91       89.05     74.21 o 
 -10   8   5        0.07       54.24     56.93 o 
  -9   8   5       16.12       19.40     63.50 o 
  -8   8   5      162.56      199.06     51.02 o 
  -7   8   5       38.33       52.17     32.92 o 
  -6   8   5      102.72       85.41     33.59 o 
  -5   8   5      276.23      242.60     45.65 o 
  -4   8   5     1322.47     1304.83    122.43 o 
  -3   8   5      821.42      969.55    134.85 o 
  -2   8   5       13.82       33.50     40.19 o 
  -1   8   5       10.19      -25.55     41.54 o 
   0   8   5      700.52      652.95    137.26 o 
   1   8   5      696.94      830.56     83.18 o 
   2   8   5       13.84       52.92     45.46 o 
   3   8   5      148.51      247.31     57.43 o 
   4   8   5       41.96       55.65     45.94 o 
   5   8   5      519.36      578.15     74.54 o 
   6   8   5        1.15       11.47     47.28 o 
   7   8   5      274.60      335.08     66.47 o 
   8   8   5      112.89       73.92     57.37 o 
   9   8   5       10.73       62.09     58.58 o 
  10   8   5       24.22       93.89     62.85 o 
 -11   9   5       27.82       25.07     66.21 o 
 -10   9   5        8.11        5.15     59.49 o 
  -9   9   5       23.76       14.51     58.74 o 
  -8   9   5        7.09       -9.38     46.20 o 
  -7   9   5      263.38      244.08     90.28 o 
  -6   9   5       72.68       25.79     43.08 o 
  -5   9   5      229.64      161.63     87.99 o 
  -4   9   5      344.30      207.96     94.35 o 
  -3   9   5       46.80        7.71     46.35 o 
  -2   9   5       22.15       -8.51     42.65 o 
  -1   9   5      334.62      396.78     65.06 o 
   0   9   5      180.72      172.52     78.89 o 
   1   9   5      218.35      178.72     57.97 o 
   2   9   5      360.26      368.93     67.18 o 
   3   9   5        0.43       48.37     49.21 o 
   4   9   5      313.25      382.38     66.30 o 
   5   9   5       91.63      129.08     54.96 o 
   6   9   5      147.52      194.47     60.25 o 
   7   9   5       45.87      104.74     60.18 o 
   8   9   5       21.99       82.49    114.65 o 
 -10  10   5        1.74      -80.02     61.73 o 
  -9  10   5       35.82       44.02     65.05 o 
  -8  10   5      200.82      213.83     74.15 o 
  -7  10   5      264.60      209.46     56.68 o 
  -6  10   5       22.50       22.56     48.27 o 
  -5  10   5       27.84        8.12     48.27 o 
  -4  10   5      874.21      867.00     91.19 o 
  -3  10   5      197.17      254.67     62.78 o 
  -2  10   5       53.61       94.49     58.47 o 
  -1  10   5       10.06      -13.35     51.13 o 
   0  10   5       56.91       69.88     53.32 o 
   1  10   5       49.70      101.47     56.04 o 
   2  10   5       41.03       87.66     57.90 o 
   3  10   5      123.11      222.31     64.01 o 
   4  10   5        0.29       46.72     54.80 o 
   5  10   5       52.32      135.74     60.44 o 
   6  10   5        0.29       12.34     54.79 o 
   7  10   5      181.56      245.51     70.41 o 
  -7  11   5        5.20      106.38     59.96 o 
  -6  11   5       11.69       37.15     56.98 o 
  -5  11   5        0.00      -18.18     53.40 o 
  -4  11   5        2.57       -1.96     55.37 o 
  -3  11   5       91.44      126.08     93.05 o 
  -2  11   5       14.94      163.32     64.15 o 
  -1  11   5       18.65       54.52     58.69 o 
   0  11   5       58.63      135.10     60.43 o 
   1  11   5       42.06       90.30     61.63 o 
   2  11   5       40.56       62.69     59.39 o 
   3  11   5        0.61       42.10     57.03 o 
   4  11   5       15.25       62.63     65.72 o 
 -17   0   6      112.93      233.60    118.26 o 
 -16   0   6      277.47      437.14    126.02 o 
 -15   0   6      818.19      884.21    149.88 o 
 -14   0   6       78.98      110.56     83.43 o 
 -13   0   6     2985.17     3847.68   1014.95 o 
 -12   0   6       94.10      163.28     67.31 o 
 -11   0   6     1026.83     1377.57    227.70 o 
 -10   0   6      234.74      299.20     68.80 o 
  -9   0   6      403.08      435.83     71.16 o 
  -8   0   6      485.21      817.43    144.07 o 
  -6   0   6      183.65      108.15     79.52 o 
  -4   0   6     1914.41     2140.04    121.52 o 
  -3   0   6     4021.21     4110.60    149.46 o 
  -2   0   6    38784.47    43470.46   1359.43 o 
  -1   0   6    13039.23    13562.98    651.14 o 
   0   0   6     8248.24     8500.91    282.65 o 
   1   0   6     2525.16     2467.53    100.08 o 
   2   0   6      345.06      306.86     33.16 o 
   3   0   6      718.10      596.53     76.95 o 
   4   0   6     1744.95     2196.48    127.50 o 
   5   0   6     1037.78      566.71    305.21 o 
   6   0   6      250.30      216.36     44.00 o 
   7   0   6      376.35      383.48     54.91 o 
   8   0   6     2186.24     1884.34    169.01 o 
   9   0   6      816.26      803.02     82.24 o 
  10   0   6       39.36        5.07     40.91 o 
  11   0   6       12.49       12.81     47.82 o 
  12   0   6      454.66      278.24     98.44 o 
  13   0   6      347.73      373.73     73.22 o 
 -17   1   6        7.86       27.87     66.22 o 
 -16   1   6        0.30      -11.72     59.51 o 
 -15   1   6       96.80      158.87     61.73 o 
 -14   1   6      519.90      584.46    141.66 o 
 -13   1   6      721.48      899.39    139.16 o 
 -12   1   6        9.30       20.16     47.22 o 
 -11   1   6      363.77      456.49     95.74 o 
 -10   1   6       93.72       99.11     40.37 o 
  -9   1   6      200.53      204.45     63.30 o 
  -8   1   6     4210.10     4476.04    381.28 o 
  -7   1   6     3457.79     3443.96    180.45 o 
  -6   1   6      884.08      919.84     57.61 o 
  -5   1   6     1855.93     1292.49    474.13 o 
  -4   1   6     2190.68     2097.35     73.41 o 
  -3   1   6      249.90      260.46     18.43 o 
  -2   1   6     2781.77     2719.42     73.86 o 
  -1   1   6      273.69      241.93     22.96 o 
   0   1   6     1469.69     1409.68     44.85 o 
   1   1   6     2302.20     2221.85     79.85 o 
   2   1   6     1447.56     1227.30     56.12 o 
   3   1   6     2767.06     3021.95     91.31 o 
   4   1   6      245.36      266.33     22.86 o 
   5   1   6       26.12       43.28     17.11 o 
   6   1   6     1498.21     1496.30     70.39 o 
   7   1   6        2.23        2.84     24.54 o 
   8   1   6      177.22      161.09     44.52 o 
   9   1   6       77.29       72.49     32.46 o 
  10   1   6      802.34      600.95     70.68 o 
  11   1   6      150.83      117.63     38.38 o 
  12   1   6        0.16       44.47     36.91 o 
  13   1   6       42.21        6.54     37.26 o 
 -17   2   6       67.93       87.23     67.11 o 
 -16   2   6       44.33       51.20     62.19 o 
 -15   2   6      335.17      397.62     78.16 o 
 -14   2   6      110.77       98.25     59.87 o 
 -13   2   6     1507.11     1777.37    128.50 o 
 -12   2   6      382.39      394.62     67.25 o 
 -11   2   6       89.17      150.06     45.30 o 
 -10   2   6      127.98      149.95     47.90 o 
  -9   2   6     1457.88     1530.18     99.15 o 
  -8   2   6      213.08      170.17     37.02 o 
  -7   2   6        4.02       18.32     25.43 o 
  -6   2   6     1237.29     1178.03     72.72 o 
  -5   2   6       23.39       13.28     16.95 o 
  -4   2   6      161.84      153.20     18.81 o 
  -3   2   6       16.27       20.02     13.79 o 
  -2   2   6     2912.43     2834.03     80.15 o 
  -1   2   6     5787.44     5752.17    143.67 o 
   0   2   6     1787.26     1864.57     88.52 o 
   1   2   6     4881.37     4655.64    177.46 o 
   2   2   6       20.00       26.01     16.15 o 
   3   2   6     1450.98     1443.29     56.31 o 
   4   2   6      370.09      386.44     31.70 o 
   5   2   6     3571.01     3369.36    152.63 o 
   6   2   6      323.88      334.86     33.99 o 
   7   2   6      773.41      759.89     47.22 o 
   8   2   6       87.77      101.56     29.84 o 
   9   2   6      135.88      148.70     34.88 o 
  10   2   6      730.39      731.78     59.68 o 
  11   2   6        4.80      -50.70     38.46 o 
  12   2   6       31.34       60.41     36.49 o 
  13   2   6        9.30       85.60     39.97 o 
 -16   3   6       17.60      -25.92     61.05 o 
 -15   3   6       17.52      112.10     64.56 o 
 -14   3   6      109.71      135.51     61.91 o 
 -13   3   6        0.50       25.71     48.10 o 
 -12   3   6       15.25       18.71     38.13 o 
 -11   3   6       46.79       27.95     42.16 o 
 -10   3   6      212.77      215.64     48.89 o 
  -9   3   6      236.43      203.34     44.38 o 
  -8   3   6      315.75      311.92     45.65 o 
  -7   3   6       56.30       80.56     30.34 o 
  -6   3   6     1797.36     1984.70    209.35 o 
  -5   3   6      616.16      536.63     44.00 o 
  -4   3   6      553.41      519.86     44.75 o 
  -3   3   6       46.81       38.67     15.23 o 
  -2   3   6      163.50      145.44     24.19 o 
  -1   3   6       52.90       66.55     16.92 o 
   0   3   6     3854.02     4053.97    164.90 o 
   1   3   6       34.23       11.46     17.19 o 
   2   3   6        7.34        5.26     17.95 o 
   3   3   6     1181.91     1126.88     50.88 o 
   4   3   6      166.32      132.04     22.77 o 
   5   3   6        0.06        4.79     21.80 o 
   6   3   6        9.02       24.65     23.46 o 
   7   3   6       88.99       90.90     28.70 o 
   8   3   6      180.76      217.01     36.77 o 
   9   3   6       52.65      102.96     33.97 o 
  10   3   6      305.82      337.44     44.99 o 
  11   3   6       83.29       46.56     37.76 o 
  12   3   6       19.30       60.82     37.40 o 
  13   3   6       48.30       72.03     41.07 o 
 -16   4   6        6.89      -80.76     58.83 o 
 -15   4   6      143.78      252.07     72.47 o 
 -14   4   6       47.43       80.35     56.76 o 
 -13   4   6      487.91      521.48     89.44 o 
 -12   4   6        0.22      -10.22     65.57 o 
 -11   4   6      689.01      766.20     83.72 o 
 -10   4   6      188.56      243.98     51.71 o 
  -9   4   6      656.16      596.72     65.63 o 
  -8   4   6      187.45      162.19     40.33 o 
  -7   4   6      337.97      314.15     44.89 o 
  -6   4   6     2035.95     1971.96    148.65 o 
  -5   4   6     4314.33     4079.10    243.40 o 
  -4   4   6     4782.21     4468.97    451.70 o 
  -3   4   6     8833.88     8586.14    310.42 o 
  -2   4   6      903.80      825.71     39.73 o 
  -1   4   6      138.66      108.88     21.58 o 
   0   4   6     3036.92     3051.58    140.30 o 
   1   4   6       58.29       83.58     20.43 o 
   2   4   6       37.22       33.60     20.05 o 
   3   4   6      160.17      157.48     23.04 o 
   4   4   6     3183.51     3134.23    178.55 o 
   5   4   6      175.59      145.03     28.21 o 
   6   4   6        3.05       19.66     24.60 o 
   7   4   6        1.58       25.27     26.65 o 
   8   4   6     2335.44     2203.87     98.33 o 
   9   4   6      348.60      329.23     42.23 o 
  10   4   6      156.04      134.09     41.79 o 
  11   4   6        0.58      -17.68     34.05 o 
  12   4   6      106.96      166.67     43.53 o 
 -16   5   6      215.27      222.78     78.95 o 
 -15   5   6      222.09      135.02     69.60 o 
 -14   5   6       11.10       16.51     52.20 o 
 -13   5   6        7.04      102.04     58.31 o 
 -12   5   6      663.51      742.14     88.47 o 
 -11   5   6      234.27      233.45     57.94 o 
 -10   5   6       82.44       58.43     33.23 o 
  -9   5   6       29.76       46.75     31.21 o 
  -8   5   6      412.79      336.06     51.90 o 
  -7   5   6      120.64       56.84     32.17 o 
  -6   5   6      235.88      268.83     46.32 o 
  -5   5   6      182.17      182.74     30.53 o 
  -4   5   6      398.15      408.64     45.58 o 
  -3   5   6      129.03       96.85     31.13 o 
  -2   5   6     1377.95      994.25    217.73 o 
  -1   5   6     1481.68     1565.74    136.69 o 
   0   5   6      253.14       70.51     58.80 o 
   1   5   6        5.66       21.40     17.85 o 
   2   5   6       95.71      114.77     41.90 o 
   3   5   6       44.48       20.73     23.89 o 
   4   5   6       80.84       82.71     26.13 o 
   5   5   6       15.62       10.32     25.40 o 
   6   5   6      375.68      406.01     39.44 o 
   7   5   6     3748.28     3528.73    181.46 o 
   8   5   6      962.54      972.37     59.91 o 
   9   5   6     1489.77     1473.22    100.52 o 
  10   5   6        1.15       48.67     34.79 o 
  11   5   6      263.99      341.72     49.60 o 
  12   5   6        1.76       23.26     41.40 o 
 -15   6   6        1.96       59.05     65.94 o 
 -14   6   6       18.17       58.49     63.80 o 
 -13   6   6       53.82       23.81     57.38 o 
 -12   6   6       85.16      133.78     79.58 o 
 -11   6   6       56.84       35.12     49.79 o 
 -10   6   6       82.94       26.00     32.75 o 
  -9   6   6       83.32       80.71     36.76 o 
  -8   6   6        0.25       32.31     33.74 o 
  -7   6   6      502.43      507.27     63.43 o 
  -6   6   6       14.21       29.38     24.24 o 
  -5   6   6      596.86      495.67    126.23 o 
  -4   6   6      251.85      295.81     37.73 o 
  -3   6   6       54.79       45.28     24.99 o 
  -2   6   6       23.68       29.34     26.23 o 
  -1   6   6      793.31      706.33     53.69 o 
   0   6   6       70.82       96.99     23.42 o 
   1   6   6      259.75      282.27     37.69 o 
   2   6   6        5.19       18.00     23.38 o 
   3   6   6      603.42      619.83     47.99 o 
   4   6   6      144.07      173.59     31.26 o 
   5   6   6        3.12       22.39     28.06 o 
   6   6   6      411.76      433.50     41.00 o 
   7   6   6      639.62      613.04     47.42 o 
   8   6   6      152.84      168.60     36.59 o 
   9   6   6      116.73      122.42     37.60 o 
  10   6   6       14.71       33.15     37.24 o 
  11   6   6       93.84      120.86     44.13 o 
 -14   7   6        5.19      -27.49     60.17 o 
 -13   7   6       15.96       59.36     55.17 o 
 -12   7   6      190.17      136.03     61.60 o 
 -11   7   6        0.01      -12.68     47.31 o 
 -10   7   6       16.05       29.40     37.08 o 
  -9   7   6      542.19      550.90     75.10 o 
  -8   7   6      827.01      841.82     86.75 o 
  -7   7   6        1.80       32.73     27.63 o 
  -6   7   6      156.59      126.63     34.59 o 
  -5   7   6       65.70       98.42     29.62 o 
  -4   7   6      204.08      233.52     60.69 o 
  -3   7   6      166.16      153.86     44.49 o 
  -2   7   6      700.64      622.11     91.59 o 
  -1   7   6       18.65       25.65     30.40 o 
   0   7   6      257.76      250.05     53.23 o 
   1   7   6       44.18       39.90     32.42 o 
   2   7   6      902.97      900.09     66.86 o 
   3   7   6      246.06      281.71     43.87 o 
   4   7   6      881.82      919.28    101.68 o 
   5   7   6      104.28      110.76     35.58 o 
   6   7   6       82.61      107.33     31.57 o 
   7   7   6       64.12      141.36     45.22 o 
   8   7   6      153.10      158.04     46.99 o 
   9   7   6        0.12       40.78     43.85 o 
  10   7   6      185.03      290.21     55.89 o 
 -13   8   6       16.86       14.70     59.93 o 
 -12   8   6       17.84       47.79     60.36 o 
 -11   8   6      139.65      194.82     66.57 o 
 -10   8   6      254.92      298.96     72.24 o 
  -9   8   6       13.74       32.48     42.34 o 
  -8   8   6        0.89       37.44     32.08 o 
  -7   8   6        1.45       -1.97     28.54 o 
  -6   8   6      253.48      222.27     57.16 o 
  -5   8   6        1.87       31.02     33.12 o 
  -4   8   6      353.70      348.52     62.79 o 
  -3   8   6       31.53       23.30     33.17 o 
  -2   8   6       72.22       64.54     35.45 o 
  -1   8   6       17.56       31.94     33.88 o 
   0   8   6       30.63       10.55     34.70 o 
   1   8   6      101.71      123.02     39.54 o 
   2   8   6       88.99      133.21     38.67 o 
   3   8   6      216.54      235.83     42.81 o 
   4   8   6       21.76       57.54     34.20 o 
   5   8   6       24.43       67.04     48.32 o 
   6   8   6       24.71      114.22     53.84 o 
   7   8   6       48.96        6.60     48.57 o 
   8   8   6        6.98        1.89     50.84 o 
   9   8   6        4.89       74.89     58.10 o 
 -11   9   6       38.85      111.47     71.35 o 
 -10   9   6        5.73       79.72     62.11 o 
  -9   9   6        2.11       49.94     59.06 o 
  -8   9   6       45.88      119.67     49.53 o 
  -7   9   6       77.89      134.87     51.14 o 
  -6   9   6        0.06       51.54     44.23 o 
  -5   9   6       11.04      -18.54     43.59 o 
  -4   9   6       32.62       26.07     44.02 o 
  -3   9   6      465.55      718.53     86.89 o 
  -2   9   6      330.42      263.74    108.44 o 
  -1   9   6       51.89       29.62     48.00 o 
   0   9   6       43.50       51.94     46.60 o 
   1   9   6       54.17       59.70     52.17 o 
   2   9   6        6.04       30.83     52.77 o 
   3   9   6      173.55      209.28     59.90 o 
   4   9   6      216.08      249.23     60.73 o 
   5   9   6       64.22       68.30     54.98 o 
   6   9   6        4.76       60.73     54.11 o 
   7   9   6       10.99       30.08     54.60 o 
   8   9   6       65.31      122.11     62.12 o 
 -10  10   6        5.41       46.92     67.28 o 
  -9  10   6       15.68       36.69     65.92 o 
  -8  10   6        0.01       33.94     51.95 o 
  -7  10   6       25.19       45.00     52.54 o 
  -6  10   6        1.26       40.83     49.74 o 
  -5  10   6       27.45       74.61     62.50 o 
  -4  10   6       12.04       20.01     51.27 o 
  -3  10   6      228.62      282.31     82.57 o 
  -2  10   6      174.90      180.82     59.48 o 
  -1  10   6       43.31       64.41     53.34 o 
   0  10   6       24.75       45.77     58.66 o 
   1  10   6      313.70      422.48     73.99 o 
   2  10   6       41.95       51.82     58.88 o 
   3  10   6      109.39       79.95     56.87 o 
   4  10   6       81.69       84.06     54.89 o 
   5  10   6       21.65       62.01     57.31 o 
   6  10   6        2.99        7.06     56.36 o 
  -7  11   6       10.46       40.15     54.18 o 
  -6  11   6       14.96       43.66     53.61 o 
  -5  11   6        1.91       22.44     50.90 o 
  -4  11   6       10.96       35.56     59.93 o 
  -3  11   6       16.58       -5.09     58.40 o 
  -2  11   6       13.65       85.94     59.67 o 
  -1  11   6        6.86       58.39     58.99 o 
   0  11   6       16.72       42.20     59.49 o 
   1  11   6       20.70      103.19     63.41 o 
   2  11   6        1.32       93.83     59.66 o 
   3  11   6        3.48       48.72     58.27 o 
 -17   1   7      261.30      289.61    100.64 o 
 -16   1   7        0.56       44.02     62.44 o 
 -15   1   7      119.92      181.65     62.15 o 
 -14   1   7       43.54      103.56     70.37 o 
 -13   1   7     1990.00     2392.90    309.01 o 
 -12   1   7     1722.72     1742.97    305.82 o 
 -11   1   7       14.33       42.00     39.83 o 
 -10   1   7      235.84      291.81     50.48 o 
  -9   1   7     1261.55     1324.37    231.23 o 
  -8   1   7     2697.20     2954.01    199.99 o 
  -7   1   7      332.48      392.14     41.64 o 
  -6   1   7      492.48      370.47    141.71 o 
  -5   1   7     9011.43     8849.87    570.80 o 
  -4   1   7     7467.35     7366.37    302.46 o 
  -3   1   7      186.74      160.88     15.65 o 
  -2   1   7     1173.88     1115.10     55.43 o 
  -1   1   7     1738.09     1625.25     62.41 o 
   0   1   7     6635.07     6871.14    167.48 o 
   1   1   7     2220.51     2188.97     67.35 o 
   2   1   7      197.45      193.84     22.47 o 
   3   1   7      733.39      723.57     39.35 o 
   4   1   7     1317.02     1291.09     53.19 o 
   5   1   7     1093.04     1068.29     46.48 o 
   6   1   7     1785.80     1655.23     84.53 o 
   7   1   7       17.81       37.62     24.86 o 
   8   1   7      356.50      334.43     43.20 o 
   9   1   7       28.13        1.32     29.90 o 
  10   1   7        1.23       27.92     33.21 o 
  11   1   7      131.05      115.98     37.80 o 
  12   1   7        0.26        0.66     35.34 o 
  13   1   7      163.07      178.75     43.24 o 
 -17   2   7        4.91      -23.61     65.44 o 
 -16   2   7       80.58      157.10     67.61 o 
 -15   2   7      200.05      264.25     70.68 o 
 -14   2   7      672.15      716.05    111.24 o 
 -13   2   7      135.70      162.12     56.52 o 
 -12   2   7        1.00      -21.00     61.26 o 
 -11   2   7       25.28       77.22     39.78 o 
 -10   2   7       67.18       77.28     37.27 o 
  -9   2   7       92.73      100.81     33.87 o 
  -8   2   7      915.86     1038.80     73.37 o 
  -7   2   7        3.42       -2.31     24.01 o 
  -6   2   7      256.39      177.07    133.75 o 
  -5   2   7      480.29      476.29     34.30 o 
  -4   2   7      332.46      326.42     24.00 o 
  -3   2   7       30.79       30.50     13.90 o 
  -2   2   7       84.10       75.20     15.06 o 
  -1   2   7       72.98       33.45     14.73 o 
   0   2   7       22.65       39.37     15.23 o 
   1   2   7       38.47       46.61     15.50 o 
   2   2   7      540.86      512.19     32.83 o 
   3   2   7     1782.52     1772.43     66.30 o 
   4   2   7       22.53       27.03     17.85 o 
   5   2   7      176.44      204.23     24.07 o 
   6   2   7      726.28      689.20     51.35 o 
   7   2   7      321.93      334.78     37.96 o 
   8   2   7        3.49       28.05     29.17 o 
   9   2   7      623.41      584.56     52.43 o 
  10   2   7      101.38      112.82     44.87 o 
  11   2   7       63.06       54.99     36.27 o 
  12   2   7       99.44      121.44     40.30 o 
 -17   3   7        5.27      -39.20     62.48 o 
 -16   3   7        0.52       -8.89     60.00 o 
 -15   3   7       50.99      121.01     61.26 o 
 -14   3   7      507.37      472.83     81.04 o 
 -13   3   7      270.13      244.11     63.88 o 
 -12   3   7      410.74      395.70     62.91 o 
 -11   3   7        0.02       -5.61     76.86 o 
 -10   3   7      129.90      135.52     43.13 o 
  -9   3   7      606.15      503.84     58.61 o 
  -8   3   7      305.40      263.00     42.46 o 
  -7   3   7      339.59      311.49     40.41 o 
  -6   3   7     2081.82     1985.32    143.28 o 
  -5   3   7     3964.20     4003.80    115.63 o 
  -4   3   7       15.57       19.70     15.74 o 
  -3   3   7       21.54       16.38     15.64 o 
  -2   3   7      562.89      561.91     31.88 o 
  -1   3   7       46.03       51.73     18.19 o 
   0   3   7     1117.29     1211.91     59.92 o 
   1   3   7      438.09      521.08     33.55 o 
   2   3   7       43.84       35.87     19.47 o 
   3   3   7     1164.28     1162.86     53.60 o 
   4   3   7      250.96      259.23     36.54 o 
   5   3   7     1196.48     1050.35     75.86 o 
   6   3   7       47.31       36.38     24.66 o 
   7   3   7     2176.80     2256.50     88.27 o 
   8   3   7       62.73       84.90     28.98 o 
   9   3   7     1385.12     1383.04     77.29 o 
  10   3   7      248.03      323.63     45.92 o 
  11   3   7       76.94       94.99     40.46 o 
  12   3   7        9.92       70.71     48.93 o 
 -16   4   7       19.08      -32.76     61.40 o 
 -15   4   7      293.03      355.03     78.21 o 
 -14   4   7      265.46      267.02     70.97 o 
 -13   4   7      690.49      702.73     90.18 o 
 -12   4   7       10.14       31.03     46.44 o 
 -11   4   7        0.28       -9.77     44.83 o 
 -10   4   7        0.65       57.88     39.68 o 
  -9   4   7      111.72      117.60     40.91 o 
  -8   4   7      259.41      309.68     46.70 o 
  -7   4   7       24.28        6.51     28.62 o 
  -6   4   7      359.15      280.81     39.71 o 
  -5   4   7      398.45      214.49    102.13 o 
  -4   4   7     1507.68     1480.25     99.15 o 
  -3   4   7      816.53      737.18     38.90 o 
  -2   4   7     1928.43     1849.26    101.44 o 
  -1   4   7      314.03      335.82     28.66 o 
   0   4   7      587.99      607.35     37.19 o 
   1   4   7       86.99       88.84     22.59 o 
   2   4   7      270.91      268.25     29.87 o 
   3   4   7       30.19       30.76     21.55 o 
   4   4   7      386.74      347.24     33.14 o 
   5   4   7      537.86      537.16     47.01 o 
   6   4   7      305.89      287.56     35.82 o 
   7   4   7       21.44       17.57     27.27 o 
   8   4   7      316.63      331.91     39.97 o 
   9   4   7      169.41      241.09     39.61 o 
  10   4   7      121.40      182.04     42.09 o 
  11   4   7       72.90       73.62     42.48 o 
  12   4   7       26.17       95.44     40.52 o 
 -16   5   7        1.30       46.63     71.85 o 
 -15   5   7       22.89       89.56     66.62 o 
 -14   5   7        6.32       59.69     55.25 o 
 -13   5   7       83.59      145.48     60.21 o 
 -12   5   7       66.76      115.67     52.16 o 
 -11   5   7       76.77       79.54     44.95 o 
 -10   5   7        1.86       17.34     30.99 o 
  -9   5   7     1018.34      952.42     82.68 o 
  -8   5   7      664.03      684.11     68.70 o 
  -7   5   7     1391.57     1248.19    125.84 o 
  -6   5   7       13.21       12.63     23.16 o 
  -5   5   7     2757.23     2754.17    136.12 o 
  -4   5   7     1906.90     1352.31    367.90 o 
  -3   5   7      256.48      240.60     59.61 o 
  -2   5   7      452.28      406.76     31.25 o 
  -1   5   7       95.73      100.25     22.27 o 
   0   5   7     1535.34     1473.54     94.99 o 
   1   5   7      799.72      737.67     48.35 o 
   2   5   7      500.17      456.61     37.94 o 
   3   5   7      650.62      660.83     68.42 o 
   4   5   7     1269.82     1343.13     71.94 o 
   5   5   7      426.66      426.19     39.92 o 
   6   5   7      690.76      745.05     51.15 o 
   7   5   7        0.32        0.83     27.66 o 
   8   5   7       21.90       43.51     30.10 o 
   9   5   7      470.01      496.95     52.04 o 
  10   5   7      120.87      134.05     41.70 o 
  11   5   7      140.95      206.90     45.14 o 
 -15   6   7       16.91      -65.99     61.38 o 
 -14   6   7        5.00       44.37     79.23 o 
 -13   6   7      113.49      178.48    131.79 o 
 -12   6   7      476.32      420.49     93.49 o 
 -11   6   7       28.69       15.59     33.11 o 
 -10   6   7       56.02       66.38     34.01 o 
  -9   6   7       12.79       18.72     29.47 o 
  -8   6   7       37.69       33.78     32.15 o 
  -7   6   7      155.13      139.89     33.26 o 
  -6   6   7       37.59       20.96     25.72 o 
  -5   6   7     1221.79      734.42    245.79 o 
  -4   6   7        3.26        9.35     22.24 o 
  -3   6   7        3.42       21.75     23.73 o 
  -2   6   7      624.13      509.91     61.65 o 
  -1   6   7      622.52      341.18    123.73 o 
   0   6   7      177.95      134.48     37.14 o 
   1   6   7       82.72       63.05     26.67 o 
   2   6   7     1282.44      825.34    344.61 o 
   3   6   7     1260.18     1246.41     73.12 o 
   4   6   7      555.97      532.84     43.37 o 
   5   6   7      378.93      381.48     40.22 o 
   6   6   7        2.76       41.79     28.76 o 
   7   6   7      144.42      135.82     33.13 o 
   8   6   7      163.97      282.05     41.37 o 
   9   6   7       11.53       17.41     33.03 o 
  10   6   7        5.80       36.87     50.91 o 
 -14   7   7       67.55      144.34     70.91 o 
 -13   7   7       14.09        8.12     57.02 o 
 -12   7   7        7.14        9.91     51.81 o 
 -11   7   7       51.03       28.71     48.45 o 
 -10   7   7      148.23       91.94     41.78 o 
  -9   7   7      295.71      221.13     59.02 o 
  -8   7   7       25.81       45.31     29.59 o 
  -7   7   7        7.68       34.63     26.96 o 
  -6   7   7      705.21      609.15     54.91 o 
  -5   7   7      174.61      132.28     33.29 o 
  -4   7   7      513.08      489.24     49.97 o 
  -3   7   7      396.75      306.32     75.29 o 
  -2   7   7      215.60      203.31     51.31 o 
  -1   7   7      331.96      299.87     61.34 o 
   0   7   7        0.52       17.38     33.07 o 
   1   7   7      110.80       78.48     46.86 o 
   2   7   7      515.37      561.72     58.02 o 
   3   7   7       54.27      113.90     37.50 o 
   4   7   7      243.17      187.10     49.57 o 
   5   7   7        1.89      -51.19     32.66 o 
   6   7   7      585.28      637.89     60.45 o 
   7   7   7       52.77       86.98     39.38 o 
   8   7   7        8.37       79.01     44.87 o 
   9   7   7        6.18       23.25     41.82 o 
  10   7   7       46.98      164.91     86.67 o 
 -13   8   7       86.96      100.43     67.34 o 
 -12   8   7      114.96      260.00     74.53 o 
 -11   8   7        9.97       -8.85     66.74 o 
 -10   8   7       95.05       32.47     42.06 o 
  -9   8   7       13.33       35.36     34.73 o 
  -8   8   7        5.23       25.25     30.97 o 
  -7   8   7       61.69       83.98     32.63 o 
  -6   8   7      102.24      116.03     35.42 o 
  -5   8   7      552.91      529.74     56.15 o 
  -4   8   7      506.78      475.65     52.71 o 
  -3   8   7       41.44       41.18     34.12 o 
  -2   8   7      355.29      364.37     76.92 o 
  -1   8   7      108.24      127.84     39.25 o 
   0   8   7        1.00      -17.46     33.77 o 
   1   8   7      130.88      163.64     42.73 o 
   2   8   7      455.52      468.38     90.07 o 
   3   8   7       13.95       96.32     36.38 o 
   4   8   7       71.45       83.05     40.19 o 
   5   8   7        2.00       63.80     38.73 o 
   6   8   7        4.75       65.98     38.72 o 
   7   8   7        0.13       44.64     52.35 o 
   8   8   7        8.01       29.84     49.98 o 
 -11   9   7       38.69       67.21     65.48 o 
 -10   9   7        0.02       47.66     67.15 o 
  -9   9   7       14.52        9.33     45.36 o 
  -8   9   7        6.88       68.68     45.83 o 
  -7   9   7        2.57       24.58     45.65 o 
  -6   9   7       87.69       69.50     46.54 o 
  -5   9   7      112.73       91.31     49.41 o 
  -4   9   7       59.21       16.62     44.06 o 
  -3   9   7       66.70       21.52     43.94 o 
  -2   9   7      135.51      112.05     59.16 o 
  -1   9   7      355.51      438.13    114.86 o 
   0   9   7       40.31       31.23     45.80 o 
   1   9   7       75.30       59.38     48.55 o 
   2   9   7       33.47       81.86     53.57 o 
   3   9   7       28.11       30.98     55.51 o 
   4   9   7       35.32       57.84     53.40 o 
   5   9   7      147.53      252.02     64.34 o 
   6   9   7       12.22       68.55     55.81 o 
   7   9   7        0.57       39.65     53.78 o 
  -9  10   7       22.00       -1.02     61.19 o 
  -8  10   7        1.38       74.57     52.54 o 
  -7  10   7       14.06       17.49     49.97 o 
  -6  10   7       14.15       -0.10     44.73 o 
  -5  10   7        5.88        2.90     46.70 o 
  -4  10   7       16.07       53.32     48.40 o 
  -3  10   7       28.18       68.44     51.34 o 
  -2  10   7       64.11       74.53     54.36 o 
  -1  10   7       98.97       84.19     53.85 o 
   0  10   7        6.96       -8.34     52.80 o 
   1  10   7       56.44       98.64     64.12 o 
   2  10   7      174.84      221.27     65.00 o 
   3  10   7       46.57       78.57     91.56 o 
   4  10   7        0.39       -0.77     53.07 o 
   5  10   7       17.81      142.55     60.57 o 
  -7  11   7       35.14       37.53     54.22 o 
  -6  11   7      107.72      122.70     59.48 o 
  -5  11   7       23.13       67.07     56.67 o 
  -4  11   7        1.65      -13.05     50.10 o 
  -3  11   7        0.71       12.20     54.04 o 
  -2  11   7       21.29       32.11     56.14 o 
  -1  11   7        0.26       21.75     61.42 o 
   0  11   7        2.11       74.94     60.47 o 
   1  11   7       33.93       75.21     59.80 o 
   2  11   7        0.99       71.52     62.43 o 
 -17   0   8        3.97      110.96    104.90 o 
 -16   0   8       75.21       -5.66     89.49 o 
 -15   0   8      197.54      172.40     91.19 o 
 -14   0   8        5.46       13.89     73.16 o 
 -13   0   8      582.03      647.70    119.01 o 
 -12   0   8      422.75      603.24    112.01 o 
 -11   0   8       97.02       35.79     52.31 o 
 -10   0   8     1087.26     1125.87    220.47 o 
  -8   0   8     1684.80     2084.15    160.44 o 
  -7   0   8     1289.03     1380.16    115.16 o 
  -6   0   8      792.78      899.90     79.17 o 
  -5   0   8       78.88      104.96     24.01 o 
  -4   0   8      120.32      117.67     20.77 o 
  -3   0   8     6097.39     6296.24    219.30 o 
  -2   0   8     1582.63     1505.18    123.51 o 
  -1   0   8     5987.02     6164.77    339.66 o 
   0   0   8      211.74      218.23     25.50 o 
   1   0   8     1340.04     1383.03    109.65 o 
   2   0   8        1.60       42.28     24.53 o 
   3   0   8     1649.34     1678.54     92.19 o 
   4   0   8        0.56       18.39     24.89 o 
   5   0   8     3205.06     3149.39    221.23 o 
   6   0   8        0.15       31.35     28.25 o 
   8   0   8        0.01       39.11     41.85 o 
   9   0   8      454.16      261.49    134.81 o 
  10   0   8        3.85      -23.31     40.35 o 
  11   0   8      147.99      169.30     59.75 o 
  12   0   8       10.69       35.47     53.07 o 
 -17   1   8        2.42       20.05     67.47 o 
 -16   1   8       34.07       12.48     61.57 o 
 -15   1   8       62.50       68.77     60.19 o 
 -14   1   8       18.69       53.43     48.67 o 
 -13   1   8       24.69       30.97     48.43 o 
 -12   1   8       98.65      112.66     49.63 o 
 -11   1   8      173.27      253.90     59.95 o 
 -10   1   8        1.26       40.30     37.87 o 
  -9   1   8     1101.30     1168.68    119.01 o 
  -8   1   8      766.00      898.41    137.04 o 
  -7   1   8     1097.95     1123.52     99.41 o 
  -6   1   8      141.85      126.18     26.52 o 
  -5   1   8      162.77      138.77     27.24 o 
  -4   1   8       51.43       57.39     15.95 o 
  -3   1   8      337.54      383.40     22.03 o 
  -2   1   8     2095.66     2042.05     76.24 o 
  -1   1   8      132.67      150.87     23.80 o 
   0   1   8       15.58       17.89     16.00 o 
   1   1   8      443.64      469.04     28.18 o 
   2   1   8      807.56      796.99     48.67 o 
   3   1   8        1.30       10.44     18.19 o 
   4   1   8      752.78      703.17     40.13 o 
   5   1   8      344.40      407.31     32.11 o 
   6   1   8        2.30       15.82     23.72 o 
   7   1   8      314.45      218.05     81.59 o 
   8   1   8        0.96       46.99     28.51 o 
   9   1   8      100.33       85.56     37.78 o 
  10   1   8        0.02       13.40     33.76 o 
  11   1   8       29.96       23.69     37.95 o 
  12   1   8       16.85       41.12     39.29 o 
 -17   2   8      391.77      468.81     89.97 o 
 -16   2   8       63.41      106.73     66.76 o 
 -15   2   8        3.80      -17.18     54.69 o 
 -14   2   8       15.25       11.23     54.10 o 
 -13   2   8      613.57      710.39     83.99 o 
 -12   2   8       67.69       62.09     47.16 o 
 -11   2   8       45.85       35.41     38.68 o 
 -10   2   8        1.50       45.22     34.83 o 
  -9   2   8     2642.55     2523.80    147.57 o 
  -8   2   8      503.11      538.12     51.46 o 
  -7   2   8     1195.67     1201.29    103.44 o 
  -6   2   8      106.45       77.88     25.14 o 
  -5   2   8      725.77      796.60     39.29 o 
  -4   2   8     1916.04     1995.47     65.76 o 
  -3   2   8      332.12      301.71     22.81 o 
  -2   2   8     1945.84     1857.48     58.77 o 
  -1   2   8     2732.75     2532.78     75.43 o 
   0   2   8     3231.96     3398.83     96.19 o 
   1   2   8     1449.85     1479.49     68.20 o 
   2   2   8     2900.73     2928.46    132.83 o 
   3   2   8     1977.31     1807.44     82.60 o 
   4   2   8      223.02      174.66     29.12 o 
   5   2   8     4170.36     4156.83    123.90 o 
   6   2   8     3902.08     3793.41    213.64 o 
   7   2   8      133.74       97.52     33.16 o 
   8   2   8      259.80      200.45     36.37 o 
   9   2   8       82.44      134.88     42.30 o 
  10   2   8     1184.77     1180.27     87.63 o 
  11   2   8       83.99       97.89     40.47 o 
  12   2   8       55.06       49.73     40.60 o 
 -17   3   8        1.26       36.20     63.72 o 
 -16   3   8       35.50      104.89     64.10 o 
 -15   3   8       11.87       72.51     59.62 o 
 -14   3   8      396.05      432.27     78.58 o 
 -13   3   8       63.44       89.63     57.67 o 
 -12   3   8        2.28       15.13     41.43 o 
 -11   3   8      250.71      259.55     52.46 o 
 -10   3   8      565.45      553.01     63.76 o 
  -9   3   8       23.45        6.92     31.59 o 
  -8   3   8      137.74      143.91     35.82 o 
  -7   3   8      130.03       48.56     95.77 o 
  -6   3   8     3075.06     2966.26    158.81 o 
  -5   3   8       50.94       88.79     19.60 o 
  -4   3   8      270.41      316.32     26.19 o 
  -3   3   8      229.89      212.02     22.78 o 
  -2   3   8     1352.28     1222.52     48.65 o 
  -1   3   8      382.36      429.33     29.97 o 
   0   3   8      170.39      170.77     32.63 o 
   1   3   8      369.67      364.24     29.89 o 
   2   3   8      969.04      898.06     46.87 o 
   3   3   8        9.35      -10.74     20.14 o 
   4   3   8      347.43      349.02     39.46 o 
   5   3   8      787.98      791.78     50.57 o 
   6   3   8      733.15      689.33     58.52 o 
   7   3   8      761.44      832.63     62.62 o 
   8   3   8      410.11      410.92     42.22 o 
   9   3   8      336.11      303.31     47.14 o 
  10   3   8        8.59       20.88     36.24 o 
  11   3   8        0.02       28.32     40.67 o 
  12   3   8        0.40       25.02     39.38 o 
 -16   4   8      106.59      126.31    103.44 o 
 -15   4   8       42.50      110.39     64.73 o 
 -14   4   8      245.44      264.20     93.96 o 
 -13   4   8      231.74      287.86     63.33 o 
 -12   4   8       45.18       50.60     44.95 o 
 -11   4   8       49.54       47.77     42.11 o 
 -10   4   8      169.30      144.00     43.75 o 
  -9   4   8      463.85      446.29     56.14 o 
  -8   4   8      889.73      779.37     68.06 o 
  -7   4   8        0.59       29.26     28.17 o 
  -6   4   8      947.79      830.22     68.23 o 
  -5   4   8     2026.49     2021.05     73.31 o 
  -4   4   8        0.07       -9.64     16.35 o 
  -3   4   8      194.43      235.35     25.34 o 
  -2   4   8      112.61      116.71     22.67 o 
  -1   4   8       70.49       64.94     21.23 o 
   0   4   8        0.17       17.57     19.98 o 
   1   4   8     2644.96     2678.64    133.84 o 
   2   4   8      589.98      621.57     41.73 o 
   3   4   8        2.24       16.72     23.90 o 
   4   4   8       44.43       52.96     24.04 o 
   5   4   8     1361.14     1356.83     77.23 o 
   6   4   8      301.16      350.81     37.89 o 
   7   4   8        8.72       45.77     27.29 o 
   8   4   8        0.25       34.15     30.59 o 
   9   4   8      296.72      324.77     47.64 o 
  10   4   8       54.38       29.96     38.07 o 
  11   4   8       35.88       66.24     41.65 o 
 -16   5   8       84.29       86.28     67.09 o 
 -15   5   8      107.27       84.49     62.32 o 
 -14   5   8       71.11      157.71     64.72 o 
 -13   5   8       19.73       36.53     65.22 o 
 -12   5   8       56.66       92.85     38.60 o 
 -11   5   8      260.50      127.61     50.96 o 
 -10   5   8      411.61      375.85     59.94 o 
  -9   5   8        0.12        0.94     27.21 o 
  -8   5   8      689.86      705.91    143.40 o 
  -7   5   8       76.79       80.35     33.80 o 
  -6   5   8      219.60      250.52     28.92 o 
  -5   5   8      730.51      656.12     63.13 o 
  -4   5   8       24.58       13.24     18.64 o 
  -3   5   8        1.52        6.58     18.39 o 
  -2   5   8     4280.85     4438.11    193.48 o 
  -1   5   8      602.40      548.45     41.27 o 
   0   5   8       99.10      114.03     32.62 o 
   1   5   8      166.83      131.43     26.09 o 
   2   5   8        0.24      -14.46     24.16 o 
   3   5   8      491.24      535.61     41.39 o 
   4   5   8      164.60      173.84     33.54 o 
   5   5   8      112.11       97.77     30.32 o 
   6   5   8      176.10      197.05     47.95 o 
   7   5   8        0.26       31.88     31.57 o 
   8   5   8        0.80       45.22     33.06 o 
   9   5   8      195.73      238.74     42.55 o 
  10   5   8        6.08       48.69     40.33 o 
  11   5   8        3.81        4.88     41.12 o 
 -15   6   8       11.72       67.42    100.64 o 
 -14   6   8      262.24      280.56     77.18 o 
 -13   6   8      642.73      710.06     92.31 o 
 -12   6   8      121.12       81.72     67.47 o 
 -11   6   8       23.47       11.71     33.47 o 
 -10   6   8       42.76       44.28     33.97 o 
  -9   6   8      774.36      647.69     73.41 o 
  -8   6   8       19.38       41.61     27.38 o 
  -7   6   8      639.44      548.92     52.14 o 
  -6   6   8       78.59       65.04     27.52 o 
  -5   6   8       85.81       63.38     26.84 o 
  -4   6   8      353.41      219.50     97.60 o 
  -3   6   8      577.09      350.51    103.16 o 
  -2   6   8     1495.20     1212.09    336.36 o 
  -1   6   8      129.56      140.99     26.64 o 
   0   6   8      148.04      170.97     30.83 o 
   1   6   8      171.71      149.80     29.61 o 
   2   6   8      166.01      164.35     38.55 o 
   3   6   8      349.10      372.40     38.50 o 
   4   6   8       42.73       91.30     29.71 o 
   5   6   8        1.78        7.52     26.59 o 
   6   6   8       32.75       71.68     31.24 o 
   7   6   8       28.28       55.02     31.56 o 
   8   6   8      104.10       79.52     40.37 o 
   9   6   8        0.03       36.00     37.09 o 
  10   6   8       31.19       79.70     42.69 o 
 -14   7   8       32.28       53.31     63.52 o 
 -13   7   8       56.02      133.21     60.29 o 
 -12   7   8       15.09       29.49     54.08 o 
 -11   7   8       12.48       17.23     37.10 o 
 -10   7   8       19.68       15.71     36.26 o 
  -9   7   8      301.83      289.40     77.34 o 
  -8   7   8      444.84      266.06     70.41 o 
  -7   7   8        4.11        4.23     27.05 o 
  -6   7   8       21.94      -14.40     25.77 o 
  -5   7   8      448.13      453.70    131.83 o 
  -4   7   8      389.66      394.02     83.92 o 
  -3   7   8     1846.97     1813.91    115.30 o 
  -2   7   8      336.06      224.19     58.95 o 
  -1   7   8       13.32       41.21     32.00 o 
   0   7   8       29.34       33.48     30.16 o 
   1   7   8       91.04      103.43     36.72 o 
   2   7   8       10.16       29.01     27.99 o 
   3   7   8      310.43      204.21     56.89 o 
   4   7   8        7.75       37.11     35.52 o 
   5   7   8       26.39       40.94     34.75 o 
   6   7   8        2.04       68.12     38.35 o 
   7   7   8        6.80       35.56     38.73 o 
   8   7   8       55.09      148.92     63.42 o 
   9   7   8      183.15      263.63     61.38 o 
 -13   8   8      109.15      151.03     69.63 o 
 -12   8   8        0.28       96.22     61.60 o 
 -11   8   8      118.22      151.23     62.80 o 
 -10   8   8       39.20       43.34     35.30 o 
  -9   8   8       23.99       62.45     34.55 o 
  -8   8   8       17.67       39.43     30.44 o 
  -7   8   8      164.14      147.84     35.91 o 
  -6   8   8        0.78       -8.03     30.29 o 
  -5   8   8     1092.74      936.64     69.39 o 
  -4   8   8      487.00      410.24     87.00 o 
  -3   8   8       10.30       65.63     34.39 o 
  -2   8   8      203.34      168.80     40.83 o 
  -1   8   8      728.26      839.20     68.94 o 
   0   8   8       74.09       53.33     36.02 o 
   1   8   8      315.91      351.63     59.00 o 
   2   8   8       99.16      164.92     40.93 o 
   3   8   8       10.09       64.69     36.82 o 
   4   8   8        0.99       51.73     37.17 o 
   5   8   8       67.98       61.73     36.75 o 
   6   8   8      122.03      160.84     41.23 o 
   7   8   8        0.81       14.39     41.44 o 
   8   8   8       45.37      110.30     51.35 o 
 -11   9   8        6.85       -3.16     63.28 o 
 -10   9   8      121.45      137.32     63.14 o 
  -9   9   8       63.39       87.52     49.44 o 
  -8   9   8       14.31       47.53     44.01 o 
  -7   9   8      164.54      111.88     50.82 o 
  -6   9   8       63.64       62.30     40.11 o 
  -5   9   8       70.62      107.95     53.51 o 
  -4   9   8        0.07       -5.89     43.11 o 
  -3   9   8      148.22      186.92     54.58 o 
  -2   9   8      429.39      380.76    142.42 o 
  -1   9   8       20.57       72.98     49.53 o 
   0   9   8       15.70       25.82     45.53 o 
   1   9   8      375.22      391.90     67.65 o 
   2   9   8      912.44     1041.69     95.57 o 
   3   9   8      380.75      377.60     68.79 o 
   4   9   8        8.91       50.33     54.17 o 
   5   9   8        0.17      -34.45     50.80 o 
   6   9   8      202.71      298.80     67.57 o 
  -9  10   8        8.84       48.35     50.32 o 
  -8  10   8       47.69       55.56     50.73 o 
  -7  10   8        5.75       65.46     51.79 o 
  -6  10   8        2.04       11.42     49.10 o 
  -5  10   8       49.41       82.12     53.39 o 
  -4  10   8        2.25       12.74     48.11 o 
  -3  10   8       16.49       26.32     47.91 o 
  -2  10   8       21.81       20.26     46.81 o 
  -1  10   8        2.87       15.59     51.44 o 
   0  10   8       95.60       12.68     52.28 o 
   1  10   8       73.50      106.03     59.76 o 
   2  10   8       12.28       26.67     56.98 o 
   3  10   8       19.82       30.20     54.48 o 
   4  10   8       70.80       86.50     62.05 o 
  -6  11   8      147.79      138.37     91.15 o 
  -5  11   8      103.19       50.78     53.65 o 
  -4  11   8       14.36       57.74     52.53 o 
  -3  11   8       21.37       66.91     56.17 o 
  -2  11   8      115.35      193.78     64.80 o 
  -1  11   8      159.12      179.78     67.14 o 
   0  11   8       16.48       40.19     62.36 o 
   1  11   8        2.69       59.94     61.97 o 
 -17   1   9       94.56      149.24     76.81 o 
 -16   1   9       23.95       37.86     60.65 o 
 -15   1   9       53.14      123.55     62.66 o 
 -14   1   9       59.14       86.46     53.97 o 
 -13   1   9       14.59       -8.26     43.46 o 
 -12   1   9        0.96       18.18     42.93 o 
 -11   1   9      333.10      401.77     67.87 o 
 -10   1   9       67.14       74.10     37.37 o 
  -9   1   9      491.95      450.99    156.81 o 
  -8   1   9     1262.90     1390.37    119.01 o 
  -7   1   9     5338.19     5557.51    295.49 o 
  -6   1   9     3131.52     3408.00    124.14 o 
  -5   1   9     2064.41     2035.13     82.63 o 
  -4   1   9      117.98      130.47     16.19 o 
  -3   1   9      337.99      369.82     31.12 o 
  -2   1   9     1183.55     1253.54     55.34 o 
  -1   1   9      203.50      218.71     28.94 o 
   0   1   9      441.18      452.09     33.47 o 
   1   1   9     3239.21     3226.59     93.60 o 
   2   1   9     1840.16     1751.65     79.47 o 
   3   1   9        8.56       10.44     19.22 o 
   4   1   9      153.51      151.44     26.64 o 
   5   1   9     4910.03     4765.06    137.56 o 
   6   1   9      722.81      732.21     55.48 o 
   7   1   9       23.95       -1.44     26.46 o 
   8   1   9        9.62       30.44     29.36 o 
   9   1   9      648.90      441.87    138.66 o 
  10   1   9        7.89        7.62     34.77 o 
  11   1   9      251.69      263.13     56.51 o 
 -17   2   9      123.90      206.97     75.06 o 
 -16   2   9       97.12      101.60     64.71 o 
 -15   2   9       46.19       61.55     54.23 o 
 -14   2   9      177.18      141.99     56.01 o 
 -13   2   9      148.29      183.36     54.82 o 
 -12   2   9      426.47      436.43    108.09 o 
 -11   2   9      526.71      510.17    131.05 o 
 -10   2   9      130.52      131.54     37.67 o 
  -9   2   9        0.01      -40.44     28.20 o 
  -8   2   9     1637.19     1572.33    130.68 o 
  -7   2   9        2.58       35.30     23.31 o 
  -6   2   9      564.08      554.40     35.16 o 
  -5   2   9     1849.74     1756.31     63.23 o 
  -4   2   9       54.06       69.82     17.65 o 
  -3   2   9      716.52      659.55     38.16 o 
  -2   2   9       54.19       24.78     29.27 o 
  -1   2   9      318.59      399.39     34.60 o 
   0   2   9        0.41       15.74     16.08 o 
   1   2   9      613.42      647.45     35.98 o 
   2   2   9      988.15      896.58     54.64 o 
   3   2   9      575.74      559.92     39.75 o 
   4   2   9      292.20      283.84     31.38 o 
   5   2   9      492.12      519.08     40.60 o 
   6   2   9       90.59       93.48     32.64 o 
   7   2   9      461.93      388.00     47.77 o 
   8   2   9      394.61      363.29     43.65 o 
   9   2   9       10.82       30.85     44.87 o 
  10   2   9        2.58       46.36     37.04 o 
  11   2   9      153.11      190.39     44.43 o 
 -17   3   9      187.97      273.41     77.62 o 
 -16   3   9       82.40      167.15     67.98 o 
 -15   3   9       98.57      174.66     64.45 o 
 -14   3   9       41.62       86.75     80.51 o 
 -13   3   9      534.57      579.26     77.44 o 
 -12   3   9        5.75       -1.85     56.79 o 
 -11   3   9      145.57      167.01     44.65 o 
 -10   3   9        3.84       20.09     33.83 o 
  -9   3   9       51.63       27.04     31.13 o 
  -8   3   9       57.34       71.32     64.90 o 
  -7   3   9      943.32      935.38     58.00 o 
  -6   3   9      785.39      823.56     43.62 o 
  -5   3   9      573.30      546.64     34.53 o 
  -4   3   9      344.16      318.01     26.66 o 
  -3   3   9     1684.82     1577.16     58.68 o 
  -2   3   9    11255.30    11592.11    279.60 o 
  -1   3   9       24.13       14.42     17.56 o 
   0   3   9       98.56      118.90     26.68 o 
   1   3   9     1948.83     2023.77    107.46 o 
   2   3   9     2775.49     2716.94    109.37 o 
   3   3   9     1300.71     1268.28     60.01 o 
   4   3   9        8.68       12.52     22.16 o 
   5   3   9      535.95      557.67     45.42 o 
   6   3   9      676.52      753.18     61.61 o 
   7   3   9      118.13      154.04     44.21 o 
   8   3   9       56.80       45.13     34.07 o 
   9   3   9        1.33       18.47     35.80 o 
  10   3   9      124.29      154.31     43.20 o 
  11   3   9       23.09       57.85     53.17 o 
 -16   4   9       10.56       31.68     92.76 o 
 -15   4   9      619.25      663.67     95.87 o 
 -14   4   9      378.60      379.82     75.90 o 
 -13   4   9        0.34       69.76     49.02 o 
 -12   4   9       12.72       37.62     43.73 o 
 -11   4   9        1.16       44.01     39.98 o 
 -10   4   9      707.16      796.53     77.96 o 
  -9   4   9      355.13      381.89     53.40 o 
  -8   4   9      356.75      299.36     44.52 o 
  -7   4   9      530.55      542.60     39.57 o 
  -6   4   9     1167.94     1198.40     55.85 o 
  -5   4   9     2304.94     2149.86     77.51 o 
  -4   4   9       26.41       40.70     20.37 o 
  -3   4   9      242.13      198.13     31.83 o 
  -2   4   9     1714.17     1564.06     74.93 o 
  -1   4   9      706.86      850.54     45.23 o 
   0   4   9       13.67       39.43     21.87 o 
   1   4   9     2031.71     2051.16    116.39 o 
   2   4   9     2115.85     2033.94    117.56 o 
   3   4   9       56.05       68.07     25.97 o 
   4   4   9      579.12      541.76     43.21 o 
   5   4   9       79.33      109.85     29.88 o 
   6   4   9        3.92       40.83     29.11 o 
   7   4   9      329.11      275.47     37.41 o 
   8   4   9       29.23       41.23     30.08 o 
   9   4   9       83.45      117.00     40.75 o 
  10   4   9       87.87      139.81     42.00 o 
 -16   5   9       43.35       74.94     72.92 o 
 -15   5   9       14.51       49.24     59.94 o 
 -14   5   9       11.65      -32.03     51.70 o 
 -13   5   9        0.06       13.93     52.29 o 
 -12   5   9      233.16      163.00     64.04 o 
 -11   5   9      365.04      202.95    108.83 o 
 -10   5   9        0.95       17.41     33.81 o 
  -9   5   9        8.78       23.26     30.31 o 
  -8   5   9      698.27      672.12     56.47 o 
  -7   5   9       73.89       27.56     19.24 o 
  -6   5   9      212.37      231.68     28.17 o 
  -5   5   9      117.89       95.78     24.64 o 
  -4   5   9      490.78      467.40     35.39 o 
  -3   5   9     1163.48     1111.59     52.94 o 
  -2   5   9      125.05      126.92     25.50 o 
  -1   5   9      654.58      646.78     42.74 o 
   0   5   9       10.24       18.41     24.93 o 
   1   5   9     1048.79     1105.82     56.46 o 
   2   5   9        0.23        9.75     25.52 o 
   3   5   9      201.20      210.50     33.66 o 
   4   5   9       57.33       77.41     27.69 o 
   5   5   9      830.20      999.17     57.92 o 
   6   5   9      176.76      171.87     31.49 o 
   7   5   9        7.26       -2.57     31.20 o 
   8   5   9        1.40       26.42     30.75 o 
   9   5   9      421.81      553.88     59.11 o 
  10   5   9        0.01       61.94     42.51 o 
 -15   6   9      965.21     1057.78    118.99 o 
 -14   6   9      131.86      179.32     81.30 o 
 -13   6   9       10.35        7.21     58.78 o 
 -12   6   9        0.09       17.65     36.46 o 
 -11   6   9      230.11      346.59     62.69 o 
 -10   6   9        5.43       34.89     33.32 o 
  -9   6   9      150.28       93.83     34.86 o 
  -8   6   9      128.84       98.18     31.60 o 
  -7   6   9      258.84      158.42     42.54 o 
  -6   6   9       27.08       40.76     31.79 o 
  -5   6   9       67.90       78.38     27.67 o 
  -4   6   9      521.84      394.24     69.33 o 
  -3   6   9      762.43      746.70     77.72 o 
  -2   6   9      123.00      135.10     32.28 o 
  -1   6   9       42.60       53.20     31.49 o 
   0   6   9      108.69      105.90     27.45 o 
   1   6   9      259.23      270.89     43.01 o 
   2   6   9        0.12        7.64     27.13 o 
   3   6   9        0.72       40.27     29.72 o 
   4   6   9      483.01      454.90     48.20 o 
   5   6   9        7.65       35.22     30.08 o 
   6   6   9      301.11      317.92     40.39 o 
   7   6   9      103.23      103.38     32.74 o 
   8   6   9      351.00      471.17     48.48 o 
   9   6   9      110.64      127.31     41.46 o 
 -14   7   9       37.92      125.99     66.71 o 
 -13   7   9       53.86       54.63     60.66 o 
 -12   7   9        0.94      -30.08     48.96 o 
 -11   7   9       36.79       67.48     40.47 o 
 -10   7   9       10.19       19.15     33.40 o 
  -9   7   9      189.73      165.56     36.56 o 
  -8   7   9       56.67       38.94     31.17 o 
  -7   7   9      149.72      120.62     45.28 o 
  -6   7   9      156.14      144.45     34.31 o 
  -5   7   9        1.83       34.74     30.05 o 
  -4   7   9        7.32       22.36     24.78 o 
  -3   7   9      406.56      201.62     87.22 o 
  -2   7   9       87.16      101.97     57.21 o 
  -1   7   9      174.49      112.61     54.38 o 
   0   7   9       71.13       64.88     34.64 o 
   1   7   9        4.80       28.00     34.69 o 
   2   7   9       11.75       47.85     34.73 o 
   3   7   9       59.05       91.67     37.79 o 
   4   7   9        3.00       11.50     35.36 o 
   5   7   9       19.08       22.67     33.23 o 
   6   7   9        3.03       33.94     40.29 o 
   7   7   9       84.02      131.73     42.61 o 
   8   7   9      161.19      165.02     49.10 o 
 -13   8   9       27.22       40.25     61.73 o 
 -12   8   9       31.26       -6.53     57.05 o 
 -11   8   9       21.20       55.42     39.51 o 
 -10   8   9      122.37      105.70     39.03 o 
  -9   8   9       53.81       82.64     37.92 o 
  -8   8   9       23.59       61.57     34.53 o 
  -7   8   9        3.82        2.18     28.99 o 
  -6   8   9       59.54       94.29     33.37 o 
  -5   8   9       81.92      109.02     33.51 o 
  -4   8   9       17.31       37.53     34.29 o 
  -3   8   9       37.96       90.53     35.12 o 
  -2   8   9        8.48        8.74     33.02 o 
  -1   8   9       70.14       82.96     34.54 o 
   0   8   9       38.49       19.44     33.73 o 
   1   8   9       39.70       13.74     33.91 o 
   2   8   9        3.32       35.10     34.99 o 
   3   8   9        3.65       38.05     32.42 o 
   4   8   9       56.76       95.52     35.52 o 
   5   8   9      216.51      292.82     49.23 o 
   6   8   9        0.73       94.09     42.89 o 
   7   8   9       30.61       90.53     45.78 o 
 -11   9   9       18.32       52.00     65.31 o 
 -10   9   9        7.54       26.94     49.25 o 
  -9   9   9       63.17       87.19     47.82 o 
  -8   9   9      205.60      128.79     86.36 o 
  -7   9   9       28.65       45.11     43.88 o 
  -6   9   9       97.98       68.78     44.91 o 
  -5   9   9       73.84       67.69     45.71 o 
  -4   9   9        0.40       36.18     40.91 o 
  -3   9   9      167.61      164.91     53.30 o 
  -2   9   9        1.20       42.18     48.18 o 
  -1   9   9        2.94       13.37     42.49 o 
   0   9   9        8.21       93.28     48.95 o 
   1   9   9        0.70       39.07     48.46 o 
   2   9   9       27.51      106.19     55.52 o 
   3   9   9       48.89       62.62     52.21 o 
   4   9   9       40.10       47.40     53.00 o 
   5   9   9       46.40      166.33     59.89 o 
  -9  10   9        0.35      -24.85     50.31 o 
  -8  10   9       23.64       74.23     49.25 o 
  -7  10   9        0.38       34.77     48.82 o 
  -6  10   9       66.81       90.85     68.14 o 
  -5  10   9        5.30       24.75     46.76 o 
  -4  10   9       35.70       20.05     48.27 o 
  -3  10   9       56.17       48.52     51.89 o 
  -2  10   9        0.40       66.64     53.87 o 
  -1  10   9        4.25       40.80     53.61 o 
   0  10   9       18.95       93.20     58.96 o 
   1  10   9       94.16       99.69     58.46 o 
   2  10   9        0.31        9.64     52.48 o 
   3  10   9       26.60      148.69     59.64 o 
  -5  11   9       37.56       23.56     50.13 o 
  -4  11   9        3.02        2.70     52.65 o 
  -3  11   9       21.42       61.34     59.35 o 
  -2  11   9        2.44       27.71     57.68 o 
  -1  11   9       11.58       23.89     55.22 o 
 -17   0  10       14.62      125.26    105.83 o 
 -16   0  10      244.20      304.95    114.64 o 
 -15   0  10      356.16      276.94    104.37 o 
 -14   0  10      164.95      147.02     85.99 o 
 -13   0  10        1.01      -43.23     63.59 o 
 -12   0  10      645.93      654.35    114.41 o 
 -11   0  10     1874.91     1972.02    182.31 o 
 -10   0  10        0.01       19.08     48.19 o 
  -9   0  10     1082.89     1237.23    121.06 o 
  -8   0  10       73.70      103.03     42.82 o 
  -7   0  10     7059.68     7430.73    281.61 o 
  -6   0  10     1297.26     1407.10     78.72 o 
  -5   0  10     2784.49     2721.88    117.55 o 
  -4   0  10      606.62      651.44     41.34 o 
  -3   0  10    13321.99    13938.22    702.71 o 
  -2   0  10      358.01      498.23     80.45 o 
  -1   0  10     1402.74     1553.14    140.78 o 
   0   0  10      109.89      105.55    106.97 o 
   2   0  10      400.09      403.78     47.60 o 
   4   0  10     9108.02     6844.15    601.84 o 
   5   0  10      849.39      805.16     65.05 o 
   6   0  10      200.33      178.85     45.54 o 
   7   0  10      662.46      645.91    122.02 o 
   9   0  10       86.63       77.26     45.11 o 
  10   0  10        8.64       16.72     51.06 o 
  11   0  10       39.30       17.44     82.43 o 
 -17   1  10       10.31        7.34     68.06 o 
 -16   1  10       77.34      112.61     71.19 o 
 -15   1  10       30.60       74.89     59.69 o 
 -14   1  10       10.15       65.29     52.73 o 
 -13   1  10       15.07       -0.93     46.12 o 
 -12   1  10      349.55      339.73     59.85 o 
 -11   1  10       31.34       74.15     58.43 o 
 -10   1  10       38.24       49.20     37.05 o 
  -9   1  10       51.64       51.77     38.58 o 
  -8   1  10        0.28       44.95     34.95 o 
  -7   1  10      343.12      385.33     57.47 o 
  -6   1  10      961.74      927.99     53.82 o 
  -5   1  10      820.48      743.95     36.28 o 
  -4   1  10     3314.36     3319.65     94.16 o 
  -3   1  10     1242.28     1261.46     58.41 o 
  -2   1  10        2.03      -10.91     15.56 o 
  -1   1  10      137.69      175.15     21.43 o 
   0   1  10      285.61      278.20     28.40 o 
   1   1  10      220.89      225.89     23.30 o 
   2   1  10      145.32      145.74     22.57 o 
   3   1  10      201.62      205.31     27.77 o 
   4   1  10       46.18       57.01     25.40 o 
   5   1  10       15.29       15.62     32.60 o 
   6   1  10       11.57       21.20     27.35 o 
   7   1  10       51.93       51.16     31.08 o 
   8   1  10       19.96       70.25     31.66 o 
   9   1  10       44.63       55.85     34.39 o 
  10   1  10       41.14       25.86     37.63 o 
  11   1  10       50.37       54.45     44.11 o 
 -17   2  10      117.05      235.83     77.07 o 
 -16   2  10       14.64      -22.92     57.90 o 
 -15   2  10        1.40      -13.40     53.84 o 
 -14   2  10       22.88       21.00     51.64 o 
 -13   2  10        2.79      -20.32     49.66 o 
 -12   2  10      443.40      420.80    189.25 o 
 -11   2  10     2224.96     2201.77    187.33 o 
 -10   2  10      624.84      750.53    103.29 o 
  -9   2  10      157.15      128.79     62.16 o 
  -8   2  10     1030.14      960.19     66.99 o 
  -7   2  10     1401.26     1252.23     56.68 o 
  -6   2  10     1933.95     1904.08     69.88 o 
  -5   2  10       76.37       90.52     18.83 o 
  -4   2  10      576.51      515.12     29.45 o 
  -3   2  10      901.43      795.34     48.60 o 
  -2   2  10      430.46      439.13     36.75 o 
  -1   2  10      369.55      395.76     35.02 o 
   0   2  10      183.09      194.26     20.55 o 
   1   2  10       82.87       81.78     22.90 o 
   2   2  10       22.14       37.28     20.24 o 
   3   2  10      637.19      694.06     44.60 o 
   4   2  10       46.25       54.73     26.24 o 
   5   2  10      495.44      436.64     39.76 o 
   6   2  10       92.70      120.92     29.54 o 
   7   2  10      678.26      637.96     58.47 o 
   8   2  10        5.73        0.95     40.48 o 
   9   2  10       28.06       44.48     33.52 o 
  10   2  10       36.52       82.36     46.10 o 
  11   2  10      494.29      331.51    181.29 o 
 -16   3  10        0.72       34.87     63.29 o 
 -15   3  10       22.79       54.83     57.23 o 
 -14   3  10       82.30      147.23     55.57 o 
 -13   3  10        2.72       -8.51     41.94 o 
 -12   3  10        0.49       54.86     41.92 o 
 -11   3  10        0.12        7.39     34.68 o 
 -10   3  10       15.46       33.33     32.99 o 
  -9   3  10        0.74       34.24     25.37 o 
  -8   3  10      132.48      136.87     30.37 o 
  -7   3  10       28.39       48.99     21.79 o 
  -6   3  10       35.95       51.96     20.28 o 
  -5   3  10      494.24      438.98     32.35 o 
  -4   3  10       39.82       74.39     20.12 o 
  -3   3  10     1152.21     1164.50     49.06 o 
  -2   3  10      295.49      311.59     26.40 o 
  -1   3  10       72.09       65.62     19.52 o 
   0   3  10      152.41      179.76     26.75 o 
   1   3  10       22.01       13.89     21.11 o 
   2   3  10        5.66       28.27     22.62 o 
   3   3  10      799.52      749.70     46.40 o 
   4   3  10        7.71       17.69     26.06 o 
   5   3  10       33.26       36.07     26.35 o 
   6   3  10       83.58       91.26     30.28 o 
   7   3  10      405.61      437.37     57.49 o 
   8   3  10       37.67       16.60     33.31 o 
   9   3  10        0.26       29.36     42.74 o 
  10   3  10        5.81       47.83     65.37 o 
 -16   4  10        0.85       53.22     75.45 o 
 -15   4  10      415.04      350.15     80.07 o 
 -14   4  10       63.54       76.86     55.39 o 
 -13   4  10        0.29       -3.84     46.67 o 
 -12   4  10      386.22      333.54     60.36 o 
 -11   4  10      829.31      878.65     84.32 o 
 -10   4  10       61.07       67.80     40.02 o 
  -9   4  10       36.20      106.22     36.86 o 
  -8   4  10        8.40       30.68     23.35 o 
  -7   4  10      881.86      847.02     49.85 o 
  -6   4  10      441.81      382.32     33.30 o 
  -5   4  10       22.87       36.04     20.99 o 
  -4   4  10       22.77       39.51     20.43 o 
  -3   4  10      390.02      403.53     32.56 o 
  -2   4  10       50.88       67.83     22.78 o 
  -1   4  10       36.76       50.92     23.01 o 
   0   4  10       26.37       18.14     23.40 o 
   1   4  10      632.42      642.96     43.16 o 
   2   4  10      312.64      286.89     50.40 o 
   3   4  10       52.80       50.64     27.62 o 
   4   4  10       51.17       81.10     30.72 o 
   5   4  10      280.18      270.05     35.59 o 
   6   4  10      590.14      588.39     48.29 o 
   7   4  10      229.29      261.45     46.00 o 
   8   4  10        6.60       70.94     40.85 o 
   9   4  10      147.32      122.26     47.49 o 
  10   4  10       16.51       75.97     51.91 o 
 -15   5  10       25.38       57.16     59.13 o 
 -14   5  10       14.70       67.20     54.11 o 
 -13   5  10      254.87      238.74     62.08 o 
 -12   5  10       24.72       67.99     47.75 o 
 -11   5  10        0.01       74.87     46.92 o 
 -10   5  10       21.59       26.99     40.22 o 
  -9   5  10       48.74       48.54     28.93 o 
  -8   5  10      141.70       98.20     25.22 o 
  -7   5  10        5.50       15.96     20.91 o 
  -6   5  10      889.87      835.14     48.08 o 
  -5   5  10      483.87      518.50     38.37 o 
  -4   5  10      500.86      508.12     38.22 o 
  -3   5  10        8.56        2.34     21.71 o 
  -2   5  10      485.67      495.98     38.88 o 
  -1   5  10      788.03      893.41     50.75 o 
   0   5  10      372.19      353.35     52.56 o 
   1   5  10       36.02       66.02     30.97 o 
   2   5  10       31.54       52.46     27.34 o 
   3   5  10      114.18       98.17     30.25 o 
   4   5  10      191.22      209.74     34.52 o 
   5   5  10      508.03      497.75     45.33 o 
   6   5  10       28.73       88.42     39.74 o 
   7   5  10       35.96       59.83     38.14 o 
   8   5  10       46.67       57.71     39.37 o 
   9   5  10        0.77        4.19     42.76 o 
 -15   6  10      167.96      155.69     71.72 o 
 -14   6  10       18.26      135.20     90.89 o 
 -13   6  10       64.05       82.29     58.07 o 
 -12   6  10        0.07       25.51     38.00 o 
 -11   6  10      150.28      106.16     40.84 o 
 -10   6  10        0.04       22.97     31.00 o 
  -9   6  10       59.66      103.87     31.30 o 
  -8   6  10      839.88      722.18     76.08 o 
  -7   6  10      372.91      239.95    110.84 o 
  -6   6  10      518.95      485.39     48.78 o 
  -5   6  10       33.68       69.68     31.09 o 
  -4   6  10      317.80      313.48     81.93 o 
  -3   6  10     2170.04     2141.04    190.80 o 
  -2   6  10       96.23      143.07     48.67 o 
  -1   6  10      155.91      157.97     40.69 o 
   0   6  10        9.44       23.26     26.63 o 
   1   6  10      563.02      631.02     46.40 o 
   2   6  10       55.45       43.24     27.42 o 
   3   6  10      857.02      907.61     97.29 o 
   4   6  10       10.77       36.65     31.79 o 
   5   6  10      121.89      217.79     41.70 o 
   6   6  10       22.20       58.74     39.46 o 
   7   6  10      168.01      175.52     46.80 o 
   8   6  10      196.96      273.63     51.11 o 
 -14   7  10      132.42      266.23     75.75 o 
 -13   7  10        2.39       34.04     58.45 o 
 -12   7  10       31.85       35.95     60.74 o 
 -11   7  10        6.16       62.84     35.88 o 
 -10   7  10       72.32       84.05     37.22 o 
  -9   7  10        0.01       50.41     33.26 o 
  -8   7  10      458.24      301.10     74.56 o 
  -7   7  10       46.01       60.80     29.60 o 
  -6   7  10      662.03      362.26    176.05 o 
  -5   7  10       76.73       42.98     30.30 o 
  -4   7  10      106.51       98.37     39.95 o 
  -3   7  10      168.18      119.66     35.59 o 
  -2   7  10       58.13       45.94     34.40 o 
  -1   7  10       78.48       62.44     36.72 o 
   0   7  10      854.10      903.13     69.45 o 
   1   7  10      835.27      740.33    109.32 o 
   2   7  10      155.88      150.06     42.31 o 
   3   7  10      171.08      238.43     44.57 o 
   4   7  10      557.75      760.57     80.64 o 
   5   7  10      554.03      648.18     74.25 o 
   6   7  10       98.14      138.28     53.47 o 
   7   7  10       27.56       32.02     50.28 o 
 -12   8  10        0.39       57.43     53.42 o 
 -11   8  10        8.29       22.19     34.80 o 
 -10   8  10       11.82       65.10     37.82 o 
  -9   8  10        2.23      -16.77     32.61 o 
  -8   8  10       14.13       26.66     36.69 o 
  -7   8  10       65.42       18.95     32.59 o 
  -6   8  10        9.44       39.65     31.63 o 
  -5   8  10        0.41       17.43     29.65 o 
  -4   8  10       90.08       67.77     31.05 o 
  -3   8  10       19.69       57.37     32.74 o 
  -2   8  10        3.87       45.30     35.07 o 
  -1   8  10       53.53       72.53     35.72 o 
   0   8  10        2.13       29.74     41.75 o 
   1   8  10        7.36       37.54     35.06 o 
   2   8  10        3.04        0.76     35.65 o 
   3   8  10        0.20       45.62     45.88 o 
   4   8  10       73.82      143.69     55.46 o 
   5   8  10      125.31      126.51     52.62 o 
   6   8  10       62.92       41.80     53.60 o 
 -11   9  10       12.12       66.39     47.13 o 
 -10   9  10      158.47      130.80     52.72 o 
  -9   9  10        2.10        1.93     43.54 o 
  -8   9  10       14.03      -17.80     41.75 o 
  -7   9  10       12.98      -37.19     42.09 o 
  -6   9  10        0.10        1.22     40.98 o 
  -5   9  10      153.34      119.63     70.67 o 
  -4   9  10      423.70      472.51     72.95 o 
  -3   9  10      285.91      167.05     71.89 o 
  -2   9  10      106.16      114.12     48.09 o 
  -1   9  10       98.37      109.93     48.45 o 
   0   9  10        6.24       25.82     44.36 o 
   1   9  10        4.66       30.29     43.68 o 
   2   9  10        6.88       16.08     70.39 o 
   3   9  10       18.18      -36.76     63.28 o 
   4   9  10       44.93       70.00     79.30 o 
  -8  10  10        0.54       24.31     43.65 o 
  -7  10  10       79.51       40.35     55.77 o 
  -6  10  10       41.21       31.83     51.26 o 
  -5  10  10        6.59       64.74     50.98 o 
  -4  10  10        0.28       -4.02     50.41 o 
  -3  10  10       45.48       80.61     56.21 o 
  -2  10  10       13.99       49.12     52.52 o 
  -1  10  10        0.12        8.24     52.38 o 
   0  10  10       54.04      151.83     61.24 o 
   1  10  10        0.84       31.95     71.34 o 
   2  10  10        5.17       39.42     73.29 o 
 -17   1  11       84.37      102.65     77.35 o 
 -16   1  11      490.93      462.75     93.27 o 
 -15   1  11      474.74      716.57    123.80 o 
 -14   1  11        1.94        9.32     51.68 o 
 -13   1  11        0.13       35.38     46.21 o 
 -12   1  11      542.26      606.92    164.22 o 
 -11   1  11      720.95      683.29    190.34 o 
 -10   1  11       15.57       24.10     34.59 o 
  -9   1  11      111.32      158.52     41.10 o 
  -8   1  11      277.03      355.61     33.77 o 
  -7   1  11      910.69      977.94     49.71 o 
  -6   1  11      450.72      491.25     33.99 o 
  -5   1  11       41.37       45.70     16.52 o 
  -4   1  11      455.86      471.46     36.82 o 
  -3   1  11      120.96      133.02     20.96 o 
  -2   1  11      167.11      151.73     40.87 o 
  -1   1  11     1159.49     1160.77     54.84 o 
   0   1  11     2075.02     2078.21     85.34 o 
   1   1  11      278.44      306.31     34.06 o 
   2   1  11      355.26      444.26     42.03 o 
   3   1  11       13.46       29.79     37.05 o 
   4   1  11      634.86      641.96     70.68 o 
   5   1  11       30.08       67.87     30.67 o 
   6   1  11      475.51      418.64     83.43 o 
   7   1  11     1198.42     1152.27    105.66 o 
   8   1  11      311.89      225.43     57.98 o 
   9   1  11        7.68       80.25     57.86 o 
  10   1  11      109.46      127.63     68.47 o 
 -17   2  11       42.00        9.62     65.49 o 
 -16   2  11      178.43      229.64     73.59 o 
 -15   2  11        2.79       35.28     59.09 o 
 -14   2  11        0.78      -12.64     48.76 o 
 -13   2  11        1.46       -3.20     46.32 o 
 -12   2  11      121.16      171.03     48.81 o 
 -11   2  11      116.68      112.36     55.82 o 
 -10   2  11       10.90       51.63     37.76 o 
  -9   2  11        0.82       44.19     62.99 o 
  -8   2  11      235.79      230.28     31.33 o 
  -7   2  11       29.47       47.70     23.37 o 
  -6   2  11      674.85      701.43     48.69 o 
  -5   2  11        7.15       12.59     18.18 o 
  -4   2  11      673.11      621.88     45.28 o 
  -3   2  11     1753.28     1796.64     86.50 o 
  -2   2  11      847.57      823.73     50.10 o 
  -1   2  11        3.61       38.78     23.83 o 
   0   2  11       13.11       10.85     22.66 o 
   1   2  11       35.04       37.76     24.68 o 
   2   2  11      286.24      322.22     58.20 o 
   3   2  11      107.28      103.99     31.33 o 
   4   2  11       75.98       47.93     30.82 o 
   5   2  11       17.30       11.53     30.47 o 
   6   2  11      301.40      296.55     44.50 o 
   7   2  11      123.59      140.67     58.54 o 
   8   2  11       34.40       77.43     42.64 o 
   9   2  11       30.29       56.98     51.83 o 
  10   2  11        1.02       99.14     66.19 o 
 -16   3  11      239.73      233.73     73.14 o 
 -15   3  11      235.25      282.65     72.41 o 
 -14   3  11       19.79       91.80     56.35 o 
 -13   3  11        7.88      103.11     51.17 o 
 -12   3  11      581.78      511.99     68.44 o 
 -11   3  11      516.33      488.95     61.40 o 
 -10   3  11       54.99       62.29     31.25 o 
  -9   3  11      301.35      349.57     36.68 o 
  -8   3  11       10.30       51.40     24.20 o 
  -7   3  11      218.03      234.32     29.38 o 
  -6   3  11       49.76       51.64     27.97 o 
  -5   3  11      542.66      541.90     36.11 o 
  -4   3  11      224.26      247.32     25.31 o 
  -3   3  11     1011.64      967.35     43.25 o 
  -2   3  11        0.40       30.51     28.48 o 
  -1   3  11      984.44     1084.79     73.88 o 
   0   3  11      618.15      638.68     50.12 o 
   1   3  11       13.62        1.53     26.05 o 
   2   3  11      333.29      291.62     51.83 o 
   3   3  11     2184.38     2379.13    172.16 o 
   4   3  11      602.75      515.64    109.86 o 
   5   3  11        5.77       -3.91     28.65 o 
   6   3  11       82.13       79.63     41.15 o 
   7   3  11     1791.10     1724.59    189.02 o 
   8   3  11       94.13      105.00     45.07 o 
   9   3  11       95.68       97.15     63.50 o 
 -16   4  11        3.81       -9.76     68.22 o 
 -15   4  11       81.39      105.95     94.39 o 
 -14   4  11       10.03       32.17     53.38 o 
 -13   4  11       25.30       27.85     44.31 o 
 -12   4  11        0.01      -32.78     39.49 o 
 -11   4  11       18.99       18.38     37.91 o 
 -10   4  11      219.76      133.23     84.83 o 
  -9   4  11     2413.95     2479.38    105.06 o 
  -8   4  11       19.37       79.14     27.21 o 
  -7   4  11      150.48      196.80     30.90 o 
  -6   4  11       65.39       98.60     24.77 o 
  -5   4  11     2107.48     2052.96     77.41 o 
  -4   4  11      842.76      785.30     44.69 o 
  -3   4  11       70.98       80.49     22.22 o 
  -2   4  11        0.16       20.74     21.19 o 
  -1   4  11      811.96      986.60     79.27 o 
   0   4  11     1188.94     1127.30     86.17 o 
   1   4  11      222.95      179.47     36.73 o 
   2   4  11      875.32      859.87     63.76 o 
   3   4  11      500.65      466.14     90.34 o 
   4   4  11     1899.10     1892.09    202.18 o 
   5   4  11      538.21      571.25     53.83 o 
   6   4  11       31.13       49.65     36.24 o 
   7   4  11       50.97       87.94     40.89 o 
   8   4  11       14.05       30.14     42.34 o 
   9   4  11       37.07       45.98     44.13 o 
 -15   5  11       20.03       -5.18     58.84 o 
 -14   5  11       49.61      101.62     57.33 o 
 -13   5  11        6.06       93.93     61.40 o 
 -12   5  11       50.04      124.65     54.03 o 
 -11   5  11      168.47      142.72     51.95 o 
 -10   5  11       15.38       68.11     28.83 o 
  -9   5  11       29.89       52.30     26.94 o 
  -8   5  11       12.66       32.57     24.48 o 
  -7   5  11       11.33       45.28     23.07 o 
  -6   5  11       95.87       76.89     24.31 o 
  -5   5  11      961.45      867.32     48.82 o 
  -4   5  11       17.87       65.66     26.12 o 
  -3   5  11      274.06      303.15     47.97 o 
  -2   5  11       17.61       36.67     25.04 o 
  -1   5  11      221.95      170.06     62.63 o 
   0   5  11      294.48      296.16     74.03 o 
   1   5  11      194.72      214.79     53.70 o 
   2   5  11        4.25       22.58     31.52 o 
   3   5  11       79.63       82.70     33.70 o 
   4   5  11      522.79      624.37     54.89 o 
   5   5  11        9.74       45.23     36.62 o 
   6   5  11        0.52       45.38     38.00 o 
   7   5  11        1.79       47.14     40.71 o 
   8   5  11      141.40      189.74     51.47 o 
 -14   6  11       15.56       59.78     58.45 o 
 -13   6  11       31.62       19.70     40.25 o 
 -12   6  11       69.11       51.43     39.87 o 
 -11   6  11       21.92       31.14     35.41 o 
 -10   6  11       56.23       60.62     34.42 o 
  -9   6  11      606.00      356.97    158.90 o 
  -8   6  11      702.62      644.61     57.28 o 
  -7   6  11       26.39       53.68     29.76 o 
  -6   6  11      102.85       99.18     45.15 o 
  -5   6  11      279.23      339.46     44.51 o 
  -4   6  11       99.48      148.37     34.23 o 
  -3   6  11      753.03      884.12     82.67 o 
  -2   6  11       39.30       65.13     32.93 o 
  -1   6  11       81.10       52.79     49.22 o 
   0   6  11       41.04       57.34     45.36 o 
   1   6  11       32.38       82.56     32.84 o 
   2   6  11       25.35       57.22     32.60 o 
   3   6  11       42.15       62.71     33.09 o 
   4   6  11      319.30      353.52     49.37 o 
   5   6  11      361.38      485.47     54.87 o 
   6   6  11        0.00       72.25     41.92 o 
   7   6  11        0.35       59.44     42.98 o 
   8   6  11       65.96      117.00     48.27 o 
 -13   7  11       55.64      138.95     68.03 o 
 -12   7  11        3.92        9.86     37.60 o 
 -11   7  11        6.54       16.53     33.66 o 
 -10   7  11       35.10       51.33     34.70 o 
  -9   7  11        5.03      -15.52     31.92 o 
  -8   7  11      617.17      286.53    126.66 o 
  -7   7  11      436.85      418.81     49.33 o 
  -6   7  11       42.42       71.10     32.62 o 
  -5   7  11       27.57       54.94     32.04 o 
  -4   7  11      296.40      222.40     62.78 o 
  -3   7  11       38.47       66.34     32.84 o 
  -2   7  11        1.66       25.89     34.37 o 
  -1   7  11      720.13      598.62    201.98 o 
   0   7  11       10.00       -2.86     46.20 o 
   1   7  11      126.88       93.22     71.01 o 
   2   7  11        4.53        0.46     45.52 o 
   3   7  11      212.28      282.03     80.83 o 
   4   7  11        1.62       23.68     44.05 o 
   5   7  11       88.99      125.67     54.56 o 
   6   7  11       32.64       65.90     51.84 o 
   7   7  11      155.84      188.02     59.43 o 
 -12   8  11       86.50       69.09     43.37 o 
 -11   8  11       11.03       28.74     37.57 o 
 -10   8  11      128.67      122.36     42.02 o 
  -9   8  11        0.05       12.78     35.98 o 
  -8   8  11       39.02       62.82     37.33 o 
  -7   8  11      100.29       88.94     34.95 o 
  -6   8  11        7.60       14.56     32.08 o 
  -5   8  11        1.03        0.49     32.97 o 
  -4   8  11       50.48       37.59     40.29 o 
  -3   8  11      333.22      234.79     80.89 o 
  -2   8  11      190.91       89.70     50.54 o 
  -1   8  11      136.88       86.97     52.37 o 
   0   8  11       17.44       16.78     48.67 o 
   1   8  11       33.71       38.70     53.23 o 
   2   8  11        4.22       19.93     47.04 o 
   3   8  11      123.51      210.57     59.17 o 
   4   8  11       24.02       88.78     50.75 o 
   5   8  11        1.36       74.25     52.05 o 
 -10   9  11       15.88       17.19     40.51 o 
  -9   9  11       68.44      100.05     41.36 o 
  -8   9  11        0.17       16.60     37.71 o 
  -7   9  11      122.48       65.18     37.52 o 
  -6   9  11        0.10       30.14     44.49 o 
  -5   9  11       89.15       26.58     43.21 o 
  -4   9  11      251.72      153.83     85.55 o 
  -3   9  11       39.66       85.42     73.62 o 
  -2   9  11       10.45       23.47     59.81 o 
  -1   9  11       15.53       63.02     85.06 o 
   0   9  11       12.62       45.01     66.80 o 
   1   9  11       83.08      114.38     71.89 o 
   2   9  11        0.14       12.27     71.32 o 
   3   9  11        4.74       78.62     71.39 o 
  -7  10  11        3.90       14.23     51.03 o 
  -6  10  11        0.72       64.50     45.59 o 
  -5  10  11        0.03       58.34     53.78 o 
  -4  10  11       31.16        3.20     64.32 o 
  -3  10  11        8.56       71.06     76.41 o 
  -2  10  11        0.94       10.08     71.04 o 
  -1  10  11       45.14       35.09     68.48 o 
   0  10  11       84.20      119.65     83.72 o 
 -17   0  12      223.77      282.54    128.12 o 
 -16   0  12       73.59       64.06     93.99 o 
 -15   0  12      185.39      294.15    116.62 o 
 -14   0  12       83.90      -18.09     80.10 o 
 -13   0  12      228.00      176.89     86.93 o 
 -12   0  12        9.92      -10.85     64.99 o 
 -11   0  12       26.91       25.55     56.53 o 
 -10   0  12      541.08      711.58     97.02 o 
  -9   0  12      190.85      208.46     44.04 o 
  -8   0  12      254.11      330.63     46.09 o 
  -7   0  12      124.67      128.44     30.86 o 
  -6   0  12      804.82      894.52     71.38 o 
  -5   0  12       73.41       84.47     25.13 o 
  -4   0  12      777.63      748.92    102.04 o 
  -3   0  12      288.65      307.92     70.42 o 
  -2   0  12     1500.16     1393.87    143.69 o 
  -1   0  12      846.73      843.89    117.38 o 
   0   0  12        1.18       19.78     65.52 o 
   1   0  12       58.26      123.10     76.83 o 
   2   0  12     3491.41     3703.10    274.08 o 
   3   0  12       36.39       49.62     53.08 o 
   4   0  12      757.58      582.13    123.86 o 
   5   0  12     1638.15     1760.60    180.74 o 
   6   0  12      382.54      411.65    103.85 o 
   7   0  12       42.45       -8.40     77.83 o 
   8   0  12      105.40      110.03     87.10 o 
   9   0  12      483.19      636.26    136.63 o 
 -17   1  12        0.01       -1.28     67.96 o 
 -16   1  12       68.44      101.23     72.27 o 
 -15   1  12       34.11       95.82     66.12 o 
 -14   1  12      153.93      124.89     60.06 o 
 -13   1  12       76.28       58.22     72.52 o 
 -12   1  12        1.88       18.58     42.35 o 
 -11   1  12        0.97       23.24     60.03 o 
 -10   1  12       30.15       45.86     36.63 o 
  -9   1  12       80.95       85.63     27.06 o 
  -8   1  12        1.42        9.98     21.92 o 
  -7   1  12       11.05       -1.57     19.99 o 
  -6   1  12      953.73      976.74     49.45 o 
  -5   1  12       50.47       94.14     26.21 o 
  -4   1  12      432.00      509.80     38.47 o 
  -3   1  12      871.14      826.84     76.79 o 
  -2   1  12      424.02      426.89     58.01 o 
  -1   1  12       37.68       15.55     43.96 o 
   0   1  12       29.43       73.69     46.14 o 
   1   1  12      787.92      883.64     89.16 o 
   2   1  12      123.58      101.99     44.91 o 
   3   1  12      593.29      601.65     82.34 o 
   4   1  12        0.63       19.09     46.71 o 
   5   1  12      307.87      389.71     71.33 o 
   6   1  12       30.90       72.99     56.52 o 
   7   1  12        5.34       -7.33     52.22 o 
   8   1  12        0.20       16.24     53.43 o 
   9   1  12       47.88       40.60     60.63 o 
 -17   2  12        1.42       25.43     65.27 o 
 -16   2  12      207.98      318.23     81.98 o 
 -15   2  12       99.11      148.58     63.35 o 
 -14   2  12       99.57      144.71     56.82 o 
 -13   2  12      622.04      513.87    183.67 o 
 -12   2  12        6.73       87.46     46.28 o 
 -11   2  12      181.81      144.68     62.86 o 
 -10   2  12       15.22       -1.48     28.78 o 
  -9   2  12      748.60      903.27    115.92 o 
  -8   2  12        7.55       49.76     23.74 o 
  -7   2  12      117.00      115.35     24.43 o 
  -6   2  12      145.43      167.00     24.94 o 
  -5   2  12     3593.29     3586.02    133.89 o 
  -4   2  12       41.42        9.95     23.74 o 
  -3   2  12      222.51      249.68     39.24 o 
  -2   2  12       17.59       51.63     24.47 o 
  -1   2  12     2022.72     1893.18     83.44 o 
   0   2  12       27.19       29.54     47.59 o 
   1   2  12       27.62       -8.19     39.37 o 
   2   2  12      356.89      299.62    119.25 o 
   3   2  12     1267.56     1280.04    109.30 o 
   4   2  12      124.43       75.87     47.63 o 
   5   2  12      119.80       98.39     48.56 o 
   6   2  12      137.71      197.58     61.74 o 
   7   2  12      306.34      342.17     71.23 o 
   8   2  12       47.53      116.74     63.88 o 
   9   2  12       17.51        7.99     58.08 o 
 -16   3  12       22.53      100.49     70.69 o 
 -15   3  12       46.58       55.81     58.18 o 
 -14   3  12      123.81      226.31     62.45 o 
 -13   3  12       47.83       61.10     50.73 o 
 -12   3  12        3.44      -49.94     66.15 o 
 -11   3  12      122.68      131.30     87.04 o 
 -10   3  12        2.69      -10.02     25.61 o 
  -9   3  12       19.76       37.29     25.82 o 
  -8   3  12      134.58      147.63     26.38 o 
  -7   3  12      245.33      296.08     31.63 o 
  -6   3  12      113.65      120.40     23.82 o 
  -5   3  12       25.79       41.57     26.51 o 
  -4   3  12        3.38       -1.56     31.01 o 
  -3   3  12      251.91      344.99     40.99 o 
  -2   3  12     1038.09     1048.70     63.73 o 
  -1   3  12        7.33       21.36     25.81 o 
   0   3  12      146.37      125.70     45.21 o 
   1   3  12       47.69       68.16     29.22 o 
   2   3  12        6.95       17.84     30.49 o 
   3   3  12      104.83       94.49     48.84 o 
   4   3  12      126.47       93.12     54.97 o 
   5   3  12      386.74      359.91    105.26 o 
   6   3  12       22.09       90.57     54.50 o 
   7   3  12       21.92       42.39     56.27 o 
   8   3  12       26.46       99.24     66.19 o 
   9   3  12       12.76       11.18     57.76 o 
 -16   4  12      222.86      312.50     81.38 o 
 -15   4  12      105.28      196.70     69.54 o 
 -14   4  12       19.59       20.95     50.54 o 
 -13   4  12       64.43      130.67     50.84 o 
 -12   4  12       16.18       42.52     44.07 o 
 -11   4  12        0.13       36.83     39.04 o 
 -10   4  12        3.61       25.90     28.16 o 
  -9   4  12     1326.11     1294.53     68.08 o 
  -8   4  12        0.43       47.99     27.06 o 
  -7   4  12        0.12       49.37     24.10 o 
  -6   4  12     1838.37     1960.47     77.41 o 
  -5   4  12     1293.81     1091.83     67.23 o 
  -4   4  12       77.10       86.60     32.31 o 
  -3   4  12      284.55      217.99     51.56 o 
  -2   4  12      356.62      277.46     81.40 o 
  -1   4  12     1122.68     1334.11     93.41 o 
   0   4  12        0.08        6.04     30.15 o 
   1   4  12        4.72       65.55     33.21 o 
   2   4  12       92.89      104.54     34.55 o 
   3   4  12      225.25      199.05     41.72 o 
   4   4  12      380.27      357.97     71.30 o 
   5   4  12       91.23       47.07     47.94 o 
   6   4  12       94.73       99.48     51.83 o 
   7   4  12       54.39      122.44     59.96 o 
   8   4  12        7.49        6.65     55.94 o 
 -15   5  12       29.16       44.03     58.06 o 
 -14   5  12       22.51      111.61     57.43 o 
 -13   5  12      112.46      226.77     62.84 o 
 -12   5  12      166.95      239.95     56.30 o 
 -11   5  12       15.17       48.60     30.74 o 
 -10   5  12      155.62      172.65     33.44 o 
  -9   5  12      578.36      655.27     49.91 o 
  -8   5  12      218.80      213.89     33.73 o 
  -7   5  12      138.95      143.44     36.76 o 
  -6   5  12      215.73      324.97     34.47 o 
  -5   5  12        6.59       19.88     28.13 o 
  -4   5  12       40.28       55.23     30.92 o 
  -3   5  12      306.03      259.35     67.79 o 
  -2   5  12      195.15      172.43     44.16 o 
  -1   5  12      147.15      114.03     36.83 o 
   0   5  12       56.77       44.27     33.04 o 
   1   5  12        1.76      -29.19     29.66 o 
   2   5  12      117.37      112.47     35.70 o 
   3   5  12       33.82       14.78     33.19 o 
   4   5  12       80.75      128.55     38.06 o 
   5   5  12      208.33      201.61     42.66 o 
   6   5  12      178.89      207.13     64.49 o 
   7   5  12       63.26      149.05     63.76 o 
   8   5  12        0.69       79.50     61.16 o 
 -14   6  12       15.99       46.00     54.74 o 
 -13   6  12        6.50        9.68     41.67 o 
 -12   6  12        8.66       66.92     39.28 o 
 -11   6  12       15.87       82.13     35.70 o 
 -10   6  12       88.87       64.31     31.74 o 
  -9   6  12       18.56       42.95     32.49 o 
  -8   6  12        5.38       19.06     30.18 o 
  -7   6  12      137.87       74.75     32.73 o 
  -6   6  12      228.28      218.64     37.06 o 
  -5   6  12      161.74      113.47     43.00 o 
  -4   6  12       76.20       60.59     40.05 o 
  -3   6  12       30.83       55.57     41.15 o 
  -2   6  12      354.95      271.75     89.52 o 
  -1   6  12      221.93      203.68     97.68 o 
   0   6  12       93.09      147.16     48.78 o 
   1   6  12        3.68       26.13     42.29 o 
   2   6  12      132.26       88.17     66.96 o 
   3   6  12      144.53      149.94     49.66 o 
   4   6  12        0.05       50.97     47.25 o 
   5   6  12       35.48      129.54     43.90 o 
   6   6  12       58.50      130.50     46.47 o 
   7   6  12       69.56      111.79     56.67 o 
 -13   7  12      211.76      187.49     69.87 o 
 -12   7  12       77.29       76.61     42.71 o 
 -11   7  12        5.92       45.09     36.61 o 
 -10   7  12       10.98       18.97     33.68 o 
  -9   7  12       92.63       92.59     36.80 o 
  -8   7  12      107.74      167.98     62.14 o 
  -7   7  12       29.42       42.18     32.47 o 
  -6   7  12       12.26       33.46     39.94 o 
  -5   7  12      258.55      182.62     49.28 o 
  -4   7  12       96.37       56.99     41.82 o 
  -3   7  12        2.38       14.41     41.68 o 
  -2   7  12        1.93       37.15     47.78 o 
  -1   7  12      173.34      114.66     49.08 o 
   0   7  12       11.32       -1.41     47.48 o 
   1   7  12      143.23      145.92     82.06 o 
   2   7  12        5.40       42.15     47.21 o 
   3   7  12       71.18       42.31     51.60 o 
   4   7  12        9.94       81.95     51.66 o 
   5   7  12      147.82      226.23     62.18 o 
   6   7  12       47.54       47.54     56.47 o 
 -12   8  12       21.89       34.96     45.16 o 
 -11   8  12       89.78      112.61     41.39 o 
 -10   8  12       49.42       95.93     39.79 o 
  -9   8  12      302.64      177.28     59.88 o 
  -8   8  12      100.64       72.80     35.85 o 
  -7   8  12        2.85      -27.55     38.95 o 
  -6   8  12       81.25       60.97     42.90 o 
  -5   8  12       45.12       29.92     43.64 o 
  -4   8  12       86.85       19.19     43.00 o 
  -3   8  12      110.87      160.49     83.56 o 
  -2   8  12       14.33       29.40     49.60 o 
  -1   8  12       59.20       71.21     54.78 o 
   0   8  12        9.06       23.86     50.94 o 
   1   8  12       24.30       90.11     51.94 o 
   2   8  12        0.28       12.49     51.85 o 
   3   8  12      110.81      189.23     60.80 o 
   4   8  12        4.39       52.10     54.34 o 
 -10   9  12       11.70       61.57     42.75 o 
  -9   9  12       45.32      118.41     42.56 o 
  -8   9  12       81.90       97.71     56.24 o 
  -7   9  12       34.52        1.64     43.74 o 
  -6   9  12       13.79       31.88     42.87 o 
  -5   9  12        0.80       14.47     40.98 o 
  -4   9  12      122.94       53.93     46.31 o 
  -3   9  12        3.04       27.30     69.95 o 
  -2   9  12      123.50       76.35     85.82 o 
  -1   9  12       21.98      136.55     83.72 o 
   0   9  12        1.39       90.17     74.68 o 
   1   9  12      152.25      151.57     76.10 o 
   2   9  12      204.64      178.10    149.15 o 
  -6  10  12       41.35       40.08     64.77 o 
  -5  10  12       16.83      -22.53     64.78 o 
  -4  10  12        6.49       32.05     64.34 o 
  -3  10  12       24.98       13.65     74.58 o 
  -2  10  12        0.10        0.14     74.36 o 
 -17   1  13       49.04      140.85     79.08 o 
 -16   1  13        1.38       26.03     62.22 o 
 -15   1  13        6.93       25.52     62.09 o 
 -14   1  13      531.60      688.57     91.42 o 
 -13   1  13      686.24      763.44     87.85 o 
 -12   1  13        5.04       44.25     46.21 o 
 -11   1  13       41.93       69.51     36.95 o 
 -10   1  13     1538.19     1640.47     80.41 o 
  -9   1  13      447.43      506.68     45.75 o 
  -8   1  13       44.89       61.72     28.34 o 
  -7   1  13      623.59      630.03     52.90 o 
  -6   1  13     2485.55     2257.73    137.59 o 
  -5   1  13     1502.51     1261.94     97.18 o 
  -4   1  13      618.59      577.29     66.42 o 
  -3   1  13        0.05       46.73     41.42 o 
  -2   1  13      469.06      454.25     67.53 o 
  -1   1  13      136.33      191.93     56.28 o 
   0   1  13      131.60      107.76     53.60 o 
   1   1  13      923.04      932.98    123.21 o 
   2   1  13      716.75      663.85     89.13 o 
   3   1  13      266.72      276.83     83.41 o 
   4   1  13      912.22      845.41     83.49 o 
   5   1  13     1371.80     1507.30    123.94 o 
   6   1  13       29.81      -25.59     60.79 o 
   7   1  13       70.28       27.04     56.99 o 
   8   1  13       35.21      140.58     65.53 o 
 -16   2  13        2.28      -30.55     60.10 o 
 -15   2  13       40.30       32.67     61.27 o 
 -14   2  13      115.42      167.95     59.49 o 
 -13   2  13      116.25      154.85     93.32 o 
 -12   2  13       43.56       63.61     43.43 o 
 -11   2  13       31.72      119.51     34.04 o 
 -10   2  13       22.85       19.47     29.30 o 
  -9   2  13      241.07      298.32     40.57 o 
  -8   2  13      233.80      230.04     40.59 o 
  -7   2  13     2052.80     2037.48     96.15 o 
  -6   2  13     1190.67     1191.51     69.34 o 
  -5   2  13        0.65       17.38     37.13 o 
  -4   2  13      502.98      519.49     63.63 o 
  -3   2  13      688.21      753.13     77.69 o 
  -2   2  13      747.66      779.83     82.43 o 
  -1   2  13      179.67      202.52     56.96 o 
   0   2  13       92.32       69.46     53.88 o 
   1   2  13        1.90       40.94     45.33 o 
   2   2  13      448.07      288.19    153.46 o 
   3   2  13     2421.25     2667.21    242.11 o 
   4   2  13       23.54       10.99     46.23 o 
   5   2  13       13.28      -40.14     52.46 o 
   6   2  13        0.05        6.01     55.21 o 
   7   2  13        2.37       36.16     54.74 o 
   8   2  13       41.83       42.42     61.35 o 
 -16   3  13       20.32       37.62     67.54 o 
 -15   3  13       13.91       77.82     62.33 o 
 -14   3  13      150.44      195.57     63.22 o 
 -13   3  13      163.68      257.95     99.99 o 
 -12   3  13       11.13       83.61     53.12 o 
 -11   3  13       61.70      131.83     35.57 o 
 -10   3  13      147.25      186.57     35.97 o 
  -9   3  13      721.70      706.74     49.41 o 
  -8   3  13       46.74       36.40     29.76 o 
  -7   3  13      192.77      147.07     35.47 o 
  -6   3  13      424.80      423.60     45.13 o 
  -5   3  13      952.21     1034.51    112.82 o 
  -4   3  13      171.76      194.24     42.10 o 
  -3   3  13       14.75       46.26     43.31 o 
  -2   3  13        0.24       -6.18     42.37 o 
  -1   3  13      331.72      292.23    109.36 o 
   0   3  13      189.38      119.12     65.75 o 
   1   3  13       77.00       69.98     48.41 o 
   2   3  13      274.20      252.32    101.03 o 
   3   3  13      177.92      132.51     53.30 o 
   4   3  13       26.93       -7.54     44.06 o 
   5   3  13        2.53       58.53     48.45 o 
   6   3  13      239.76      293.08     92.06 o 
   7   3  13       87.96      108.22     62.97 o 
   8   3  13      260.44      449.91     92.35 o 
 -15   4  13       21.94      154.89     63.62 o 
 -14   4  13        0.65       89.95     56.88 o 
 -13   4  13       10.52       46.40     71.15 o 
 -12   4  13        0.00       49.26     31.57 o 
 -11   4  13       36.72       51.42     29.85 o 
 -10   4  13      123.72      126.27     31.25 o 
  -9   4  13      401.30      421.23     40.99 o 
  -8   4  13        3.39       35.23     31.33 o 
  -7   4  13       52.14      113.92     32.93 o 
  -6   4  13      100.61      119.57     34.52 o 
  -5   4  13       55.15       96.43     33.81 o 
  -4   4  13      453.26      383.25     45.39 o 
  -3   4  13       19.68       26.42     30.86 o 
  -2   4  13       38.78       61.88     33.07 o 
  -1   4  13       49.24       74.72     47.00 o 
   0   4  13      290.98      218.38    107.76 o 
   1   4  13       77.89       86.21     67.36 o 
   2   4  13       51.55       60.87     46.15 o 
   3   4  13     1058.02     1128.51    101.70 o 
   4   4  13     1367.16     1445.50    141.83 o 
   5   4  13      169.07      144.38     53.64 o 
   6   4  13        2.57      103.47     57.81 o 
   7   4  13        0.05       37.60     63.03 o 
 -15   5  13       96.22       50.91     87.86 o 
 -14   5  13       10.23       90.82     58.22 o 
 -13   5  13       48.82      111.55     60.02 o 
 -12   5  13       25.87       78.33     33.40 o 
 -11   5  13       11.13       40.37     30.20 o 
 -10   5  13      269.97      384.86     42.67 o 
  -9   5  13      621.58      579.97     55.40 o 
  -8   5  13        4.46        5.36     29.07 o 
  -7   5  13       25.03       11.43     28.62 o 
  -6   5  13     1396.43     1388.78    101.39 o 
  -5   5  13      729.53      704.79    100.13 o 
  -4   5  13        3.51       -0.50     32.26 o 
  -3   5  13      214.75      207.96     47.38 o 
  -2   5  13       57.70       76.12     35.53 o 
  -1   5  13       82.19      123.66     51.03 o 
   0   5  13        0.49       64.56     33.46 o 
   1   5  13      795.73      922.42    145.68 o 
   2   5  13        7.02       -9.36     43.39 o 
   3   5  13       63.54       -8.09     45.41 o 
   4   5  13       23.80       68.93     46.92 o 
   5   5  13      414.62      569.54     75.47 o 
   6   5  13        8.59       83.13     56.06 o 
   7   5  13       22.74      141.73     63.35 o 
 -14   6  13       48.34      125.57     44.17 o 
 -13   6  13       87.62      100.68     43.49 o 
 -12   6  13       55.99      114.22     42.69 o 
 -11   6  13        8.11       56.57     33.86 o 
 -10   6  13        0.05       46.45     33.11 o 
  -9   6  13       17.87       19.45     38.26 o 
  -8   6  13       15.41       35.17     37.27 o 
  -7   6  13        2.89       17.91     37.05 o 
  -6   6  13        3.00       -0.13     36.81 o 
  -5   6  13      170.47      100.45     47.83 o 
  -4   6  13       75.54       45.52     49.55 o 
  -3   6  13     1071.17     1027.83    348.47 o 
  -2   6  13      468.99      446.14    176.81 o 
  -1   6  13        7.91       10.21     42.92 o 
   0   6  13       50.39       82.53     49.95 o 
   1   6  13      623.00      653.34    181.24 o 
   2   6  13      413.63      281.36    222.63 o 
   3   6  13       87.40      100.90     79.59 o 
   4   6  13        1.08      -18.12     79.24 o 
   5   6  13      102.71      112.38     76.36 o 
   6   6  13      158.44      208.63     86.68 o 
 -13   7  13       46.99       92.66     47.80 o 
 -12   7  13       15.57       70.18     42.08 o 
 -11   7  13       25.02       69.47     46.21 o 
 -10   7  13       13.38       27.18     40.58 o 
  -9   7  13       29.67       17.60     38.34 o 
  -8   7  13       26.65       16.47     40.03 o 
  -7   7  13      154.96      126.97     45.40 o 
  -6   7  13      146.65       73.92     46.84 o 
  -5   7  13        3.83       13.59     43.07 o 
  -4   7  13        0.69      -13.35     44.04 o 
  -3   7  13        7.93       58.51     51.07 o 
  -2   7  13      115.40       86.01     51.91 o 
  -1   7  13       41.12       76.45     51.05 o 
   0   7  13        0.68       54.49     52.41 o 
   1   7  13        4.60       44.28     52.66 o 
   2   7  13        0.02       19.92     52.25 o 
   3   7  13        9.97       30.97     70.17 o 
   4   7  13       43.99       37.43     70.00 o 
   5   7  13        8.20       31.52     77.53 o 
 -11   8  13       30.79       51.01     46.52 o 
 -10   8  13        1.15       27.13     47.51 o 
  -9   8  13       26.12       38.25     42.86 o 
  -8   8  13        0.78      -14.29     40.59 o 
  -7   8  13       48.49       88.67     47.61 o 
  -6   8  13       99.09       39.06     43.24 o 
  -5   8  13        5.75       13.28     44.13 o 
  -4   8  13        8.05       42.83     47.77 o 
  -3   8  13       86.73      162.44     62.85 o 
  -2   8  13      173.19      190.93    121.00 o 
  -1   8  13        0.21      -10.01     51.70 o 
   0   8  13        1.10       25.77     53.61 o 
   1   8  13       82.01       86.89     61.88 o 
   2   8  13      151.56      235.92     69.77 o 
   3   8  13       21.41       -2.85     50.44 o 
  -9   9  13       30.71       35.27     46.59 o 
  -8   9  13        5.28       16.56     46.86 o 
  -7   9  13       74.58       90.35     51.03 o 
  -6   9  13      109.17      143.57     60.83 o 
  -5   9  13        3.05       47.39     47.77 o 
  -4   9  13        2.21       -7.48     50.79 o 
  -3   9  13       13.65       46.70     53.73 o 
  -2   9  13       57.10      115.61     69.29 o 
  -1   9  13       65.91       48.62     54.00 o 
   0   9  13        2.34      -32.68     70.06 o 
   1   9  13       23.81      126.85     74.91 o 
 -16   0  14        4.46       91.59     98.89 o 
 -15   0  14        2.77     -125.67     78.00 o 
 -14   0  14       92.59      185.93     85.06 o 
 -13   0  14      215.45      232.08     94.34 o 
 -12   0  14      124.53      133.83     56.17 o 
 -11   0  14        8.63       -8.92     41.56 o 
 -10   0  14      764.20      698.10    125.96 o 
  -9   0  14     1065.52     1190.49    151.86 o 
  -8   0  14        6.21       -9.39     58.40 o 
  -7   0  14      358.49      472.38     97.95 o 
  -6   0  14      935.80      778.55    115.51 o 
  -5   0  14        0.05      -11.38     52.56 o 
  -4   0  14       42.16       16.10     55.42 o 
  -3   0  14     1508.25     1332.73    151.98 o 
  -2   0  14       68.88      112.54     75.38 o 
  -1   0  14      535.69      478.51    109.56 o 
   0   0  14      274.12      236.28     97.55 o 
   1   0  14       70.56      147.31     97.90 o 
   2   0  14       40.27       39.26     86.52 o 
   3   0  14        6.09       95.18     60.26 o 
   4   0  14        5.75       -2.57     78.41 o 
   5   0  14      723.41      755.80    137.10 o 
   6   0  14      117.06      205.30     97.14 o 
   7   0  14      496.31      635.21    135.00 o 
   8   0  14        1.50      -76.66     83.49 o 
 -16   1  14        1.07       20.71     66.64 o 
 -15   1  14        1.01       82.89     63.44 o 
 -14   1  14        5.73       71.59     53.37 o 
 -13   1  14        3.36       23.86     49.59 o 
 -12   1  14       41.63       56.58     36.52 o 
 -11   1  14      141.65      184.37     37.56 o 
 -10   1  14       77.93      113.61     36.46 o 
  -9   1  14      486.04      444.30     68.31 o 
  -8   1  14       89.50       86.47     47.98 o 
  -7   1  14      112.26      169.64     47.75 o 
  -6   1  14       14.06       42.17     39.66 o 
  -5   1  14      216.46      213.72     50.58 o 
  -4   1  14      285.69      235.84     53.67 o 
  -3   1  14      185.76      137.77     51.65 o 
  -2   1  14       26.83       -0.98     46.59 o 
  -1   1  14     1042.78      903.07     94.81 o 
   0   1  14       12.17       -0.01     64.93 o 
   1   1  14        3.70      -65.46     55.66 o 
   2   1  14       89.70       89.05     47.88 o 
   3   1  14      418.21      364.11     91.02 o 
   4   1  14      178.74      205.72     93.29 o 
   5   1  14        4.90       14.35     58.67 o 
   6   1  14        2.74       46.15     58.16 o 
   7   1  14       23.12       10.33     58.60 o 
 -16   2  14        8.65       74.48     69.65 o 
 -15   2  14        2.68       -5.55     60.45 o 
 -14   2  14       78.92       81.04     60.47 o 
 -13   2  14       54.88      192.35     56.49 o 
 -12   2  14      159.24      250.77     48.08 o 
 -11   2  14       10.60       61.24     35.82 o 
 -10   2  14      691.94      716.59     64.15 o 
  -9   2  14       89.28       66.73     31.66 o 
  -8   2  14      154.14      107.21     61.29 o 
  -7   2  14      379.48      325.82     58.16 o 
  -6   2  14       55.86       75.29     39.33 o 
  -5   2  14      333.96      274.71     54.99 o 
  -4   2  14      427.07      434.12     65.11 o 
  -3   2  14       83.32       85.92     87.89 o 
  -2   2  14       30.77       90.68     51.42 o 
  -1   2  14      114.96      126.57     80.42 o 
   0   2  14      834.59      909.12    178.64 o 
   1   2  14     1066.85     1191.20    112.22 o 
   2   2  14      152.40      117.32     57.15 o 
   3   2  14      151.26      137.84     51.62 o 
   4   2  14      460.85      407.79     68.42 o 
   5   2  14      156.97      180.25     69.78 o 
   6   2  14       26.75      101.58     90.40 o 
   7   2  14      138.79      207.76     69.60 o 
 -16   3  14        0.21      -55.70     63.71 o 
 -15   3  14       14.06       35.43     85.00 o 
 -14   3  14        0.73       93.11     67.20 o 
 -13   3  14        2.57       18.99     47.11 o 
 -12   3  14        1.97       -6.21     40.68 o 
 -11   3  14        0.02       42.96     35.60 o 
 -10   3  14      181.89      216.79     41.53 o 
  -9   3  14      211.44      216.20     39.81 o 
  -8   3  14      282.02      298.20     57.38 o 
  -7   3  14       24.27       51.30     58.34 o 
  -6   3  14       50.73       82.18     43.44 o 
  -5   3  14       94.29       73.57     46.41 o 
  -4   3  14       18.36       53.16     52.04 o 
  -3   3  14       96.62      142.53     52.16 o 
  -2   3  14       67.48       83.40     53.70 o 
  -1   3  14       88.27       54.18     52.46 o 
   0   3  14       74.71       64.86     46.72 o 
   1   3  14        0.68      -17.92     46.49 o 
   2   3  14        0.78       31.75     48.93 o 
   3   3  14      241.72      184.62     57.31 o 
   4   3  14      106.33      105.74     52.07 o 
   5   3  14        1.33       -1.18     54.65 o 
   6   3  14       28.61       33.47     56.24 o 
   7   3  14      126.48      192.72     70.35 o 
 -15   4  14        2.28       73.20     75.73 o 
 -14   4  14      132.75      147.39     68.12 o 
 -13   4  14      110.54      118.48     48.08 o 
 -12   4  14        1.90       49.82     36.45 o 
 -11   4  14       46.79       77.51     38.92 o 
 -10   4  14      404.92      449.12     70.02 o 
  -9   4  14       85.08       62.16     35.18 o 
  -8   4  14       43.10       29.92     32.87 o 
  -7   4  14       54.41       72.72     33.37 o 
  -6   4  14      285.28      312.28     44.05 o 
  -5   4  14      358.01      347.34     57.67 o 
  -4   4  14        1.31       29.15     40.91 o 
  -3   4  14      365.52      206.48    114.73 o 
  -2   4  14        0.50       23.57     43.88 o 
  -1   4  14        0.00       35.67     44.17 o 
   0   4  14      267.58      134.36     93.47 o 
   1   4  14     1101.45     1122.95    105.59 o 
   2   4  14       11.54       25.59     48.33 o 
   3   4  14       46.83       35.68     50.32 o 
   4   4  14        4.01       65.84     54.72 o 
   5   4  14      237.04      318.76     65.13 o 
   6   4  14        0.97       17.99     53.40 o 
 -14   5  14       61.58      127.91     86.93 o 
 -13   5  14       12.89       83.02     43.92 o 
 -12   5  14       51.97       70.33     40.98 o 
 -11   5  14        6.87       37.24     38.69 o 
 -10   5  14       20.65       60.01     36.12 o 
  -9   5  14        1.71       35.41     33.09 o 
  -8   5  14        0.43       -1.90     31.27 o 
  -7   5  14       19.42        3.04     29.62 o 
  -6   5  14        0.30       38.65     31.35 o 
  -5   5  14       62.45       66.18     32.05 o 
  -4   5  14       29.25       64.31     40.17 o 
  -3   5  14      657.62      487.98    160.63 o 
  -2   5  14      339.02      279.05     99.76 o 
  -1   5  14       11.17        0.69     42.20 o 
   0   5  14       58.00      123.70     67.38 o 
   1   5  14      297.17      227.55    105.19 o 
   2   5  14       34.30       62.04     50.46 o 
   3   5  14       17.89       64.59     50.50 o 
   4   5  14       84.68       76.43     53.80 o 
   5   5  14       13.50       44.83     52.00 o 
   6   5  14       12.00      191.56    111.43 o 
 -13   6  14      199.51      202.06     62.26 o 
 -12   6  14        8.61       14.38     44.99 o 
 -11   6  14       43.99       87.54     45.60 o 
 -10   6  14      127.00       81.67     42.28 o 
  -9   6  14        3.12       32.20     38.99 o 
  -8   6  14        2.49        9.47     39.38 o 
  -7   6  14       89.78       51.36     41.46 o 
  -6   6  14       47.21       59.51     42.72 o 
  -5   6  14        5.23       43.67     43.05 o 
  -4   6  14      127.37      109.37     51.73 o 
  -3   6  14       69.87       66.92     67.27 o 
  -2   6  14       12.76       47.06     68.17 o 
  -1   6  14      153.33       95.14     71.75 o 
   0   6  14        3.73       -8.66     68.06 o 
   1   6  14       72.30        5.86    114.08 o 
   2   6  14        0.82       19.87     73.08 o 
   3   6  14       11.40       54.61     78.88 o 
   4   6  14       10.06       46.20     77.56 o 
   5   6  14       71.38      148.00     89.65 o 
 -12   7  14       57.31       57.91     51.59 o 
 -11   7  14      216.37      220.63    102.48 o 
 -10   7  14      268.39      209.14     76.02 o 
  -9   7  14        2.88       17.52     39.64 o 
  -8   7  14       12.00       20.99     42.30 o 
  -7   7  14      120.41      102.22     47.15 o 
  -6   7  14      293.44      200.34     68.88 o 
  -5   7  14        1.70       43.93     44.74 o 
  -4   7  14      149.88      118.13     77.15 o 
  -3   7  14        5.32       29.00     62.00 o 
  -2   7  14      115.51      125.08     68.04 o 
  -1   7  14        7.19       -0.22     68.58 o 
   0   7  14       18.71       60.00     76.13 o 
   1   7  14      116.60       37.96     75.18 o 
   2   7  14       29.33       65.31     83.76 o 
   3   7  14       28.68       73.78     84.01 o 
 -10   8  14       21.48       16.64     45.61 o 
  -9   8  14       26.92       44.78     47.86 o 
  -8   8  14        2.58      -21.97     42.34 o 
  -7   8  14       23.20       33.44     45.95 o 
  -6   8  14       24.70      102.40     51.33 o 
  -5   8  14      109.14       83.08     65.00 o 
  -4   8  14      108.30      113.16     74.16 o 
  -3   8  14       42.95      111.34     57.85 o 
  -2   8  14       36.22       98.24     63.22 o 
  -1   8  14        3.59       57.93     80.11 o 
   0   8  14      115.71       77.54     77.64 o 
   1   8  14       19.84      -17.55     72.62 o 
   2   8  14        1.00      -33.85     75.20 o 
  -7   9  14       93.37       86.55     53.48 o 
  -6   9  14       40.02       81.79     50.87 o 
  -5   9  14        8.03       47.85     53.27 o 
  -4   9  14       32.72       35.18     55.32 o 
  -3   9  14       53.33       71.72     60.56 o 
  -2   9  14       57.87       85.44     62.78 o 
 -16   1  15       36.85      144.45    103.15 o 
 -15   1  15       14.83       87.39     90.31 o 
 -14   1  15       95.11      122.02     64.94 o 
 -13   1  15        0.63      -52.87     57.80 o 
 -12   1  15      246.14      307.47     74.95 o 
 -11   1  15       79.80       27.80     50.74 o 
 -10   1  15        9.74       21.27     67.97 o 
  -9   1  15        7.78       47.29     47.30 o 
  -8   1  15     2636.72     2764.63    170.57 o 
  -7   1  15     2178.63     2046.22    141.15 o 
  -6   1  15      120.49      110.19     56.82 o 
  -5   1  15        6.91       51.22     45.75 o 
  -4   1  15      803.72      705.13     83.17 o 
  -3   1  15      448.74      451.77     74.26 o 
  -2   1  15       38.94       34.70     85.94 o 
  -1   1  15       90.41      100.13     60.89 o 
   0   1  15     1055.20      997.87    105.09 o 
   1   1  15      207.04      213.12     70.58 o 
   2   1  15      296.38      218.23     75.73 o 
   3   1  15        3.99       88.88     54.81 o 
   4   1  15       11.99      -24.48     61.31 o 
   5   1  15       91.18      102.74     64.99 o 
   6   1  15        1.09      -26.96     58.73 o 
 -16   2  15        2.83      155.01    100.58 o 
 -15   2  15       19.98       47.96     83.78 o 
 -14   2  15       78.29       68.74     49.59 o 
 -13   2  15       20.68       17.69     42.74 o 
 -12   2  15       31.28       12.18     54.60 o 
 -11   2  15       24.14       74.73     52.76 o 
 -10   2  15      161.32      147.82     73.36 o 
  -9   2  15      139.96      217.09     55.36 o 
  -8   2  15      320.69      309.75     61.40 o 
  -7   2  15        4.09       14.26     41.57 o 
  -6   2  15       65.54       76.11     46.54 o 
  -5   2  15        3.59       -5.35     67.47 o 
  -4   2  15       92.69      136.05     51.00 o 
  -3   2  15       73.88       62.05     52.66 o 
  -2   2  15      186.50      183.29     62.90 o 
  -1   2  15      118.36      141.83     63.24 o 
   0   2  15      168.53      152.20     89.43 o 
   1   2  15      155.83      101.10     77.14 o 
   2   2  15        3.27       38.28     51.81 o 
   3   2  15      316.93      288.93    123.06 o 
   4   2  15       17.52       53.42     61.69 o 
   5   2  15       11.05      145.16     65.89 o 
   6   2  15       27.22       79.63     64.59 o 
 -15   3  15        0.09       80.59     63.95 o 
 -14   3  15      121.68      233.86     58.31 o 
 -13   3  15       84.21      106.65     48.92 o 
 -12   3  15      401.80      401.29     57.49 o 
 -11   3  15      220.41      193.58     62.25 o 
 -10   3  15       34.06       70.86     51.57 o 
  -9   3  15      114.61       50.93     48.97 o 
  -8   3  15      334.79      400.32     66.32 o 
  -7   3  15      886.33      801.11     85.98 o 
  -6   3  15        4.74       -0.18     40.20 o 
  -5   3  15       92.86      100.83     91.33 o 
  -4   3  15     1522.06     1446.96    113.09 o 
  -3   3  15      543.26      493.17    151.95 o 
  -2   3  15        0.91       28.35     51.49 o 
  -1   3  15       90.54       79.84     48.14 o 
   0   3  15      510.62      601.50    200.20 o 
   1   3  15      721.26      495.13    164.34 o 
   2   3  15       46.73       57.68     52.81 o 
   3   3  15      205.91      238.66     78.52 o 
   4   3  15       20.88       79.11     53.53 o 
   5   3  15      210.90      240.60     71.01 o 
   6   3  15       20.46       68.33     65.54 o 
 -15   4  15      206.70      427.79     79.78 o 
 -14   4  15      184.38      222.04     58.80 o 
 -13   4  15       20.23      -20.95     42.08 o 
 -12   4  15       94.25      138.45     53.14 o 
 -11   4  15       29.01       77.02     38.19 o 
 -10   4  15      197.87      255.71     63.32 o 
  -9   4  15        3.70       28.95     44.75 o 
  -8   4  15      128.26       87.48     44.97 o 
  -7   4  15      136.89      162.74     50.13 o 
  -6   4  15        2.86       29.76     41.03 o 
  -5   4  15       98.55      154.89     48.46 o 
  -4   4  15       89.15      153.09     51.32 o 
  -3   4  15        0.03      -33.47     39.90 o 
  -2   4  15      222.06      174.35     59.60 o 
  -1   4  15      235.21      206.16     91.42 o 
   0   4  15      400.32      244.45    116.81 o 
   1   4  15      399.66      577.69     84.47 o 
   2   4  15       68.28       55.11     50.71 o 
   3   4  15      139.03      158.72     57.38 o 
   4   4  15       65.28       30.27     52.01 o 
   5   4  15        7.45       47.68     61.55 o 
 -14   5  15       31.61       96.05     50.25 o 
 -13   5  15       22.98       57.86     44.79 o 
 -12   5  15        2.86       30.22     40.73 o 
 -11   5  15        4.17       17.88     39.31 o 
 -10   5  15        0.15       39.04     38.51 o 
  -9   5  15        1.95       73.33     49.50 o 
  -8   5  15       21.78       71.05     81.36 o 
  -7   5  15        5.88       15.86     36.33 o 
  -6   5  15        0.16       -3.14     34.92 o 
  -5   5  15      174.69      160.18     63.00 o 
  -4   5  15       72.61       92.08     42.40 o 
  -3   5  15      105.76      104.75     59.70 o 
  -2   5  15       14.60      -14.84     42.64 o 
  -1   5  15       26.73       85.06     50.46 o 
   0   5  15      278.08      227.15     58.58 o 
   1   5  15       55.74       47.83     49.69 o 
   2   5  15       74.98      106.11     54.28 o 
   3   5  15       21.03       36.15     53.88 o 
   4   5  15        2.49        0.36     49.17 o 
 -13   6  15       14.55       55.82     49.66 o 
 -12   6  15       23.69      111.13     50.32 o 
 -11   6  15       84.48      134.74     47.77 o 
 -10   6  15       92.11      106.13     48.72 o 
  -9   6  15        1.53       61.59     42.24 o 
  -8   6  15        0.09       36.09     41.34 o 
  -7   6  15       46.33       34.63     55.77 o 
  -6   6  15       66.56       31.13     59.72 o 
  -5   6  15        6.48       13.90     59.76 o 
  -4   6  15        6.73       33.45     63.41 o 
  -3   6  15       24.37       43.36     71.33 o 
  -2   6  15        1.17        5.17     72.41 o 
  -1   6  15       12.08       95.99     76.19 o 
   0   6  15        2.57       72.36     72.96 o 
   1   6  15      290.76       96.83    127.62 o 
   2   6  15      560.93      415.81    350.25 o 
   3   6  15      192.06      202.54    101.95 o 
 -11   7  15        2.17       24.45     44.95 o 
 -10   7  15       19.55       20.57     47.48 o 
  -9   7  15       26.31       20.82     46.34 o 
  -8   7  15       32.13       47.62     47.63 o 
  -7   7  15       46.52       27.33     46.86 o 
  -6   7  15        6.44       -3.02     54.43 o 
  -5   7  15      109.44      117.65     79.96 o 
  -4   7  15       35.60      -17.98     70.92 o 
  -3   7  15       79.80       -4.15     72.54 o 
  -2   7  15       29.03       99.51     80.32 o 
  -1   7  15      145.88      217.28    165.02 o 
   0   7  15       12.85       72.72     82.31 o 
   1   7  15        0.02      -50.21     79.86 o 
   2   7  15        6.59       -1.77     77.85 o 
  -9   8  15        0.58       90.94     49.05 o 
  -8   8  15        0.48       35.84     48.13 o 
  -7   8  15      204.93      130.45     59.16 o 
  -6   8  15       58.92       72.06     63.70 o 
  -5   8  15       26.95       71.00     69.22 o 
  -4   8  15        2.35      -53.89     70.39 o 
  -3   8  15        6.43       34.91     77.86 o 
  -2   8  15       11.23      -10.99     77.62 o 
  -1   8  15        7.20       11.26     83.19 o 
   0   8  15       50.28       11.94     78.69 o 
 -15   0  16        5.63       87.45    112.89 o 
 -14   0  16       24.76       51.05    100.70 o 
 -13   0  16       39.15      -22.64     84.94 o 
 -12   0  16      474.30      410.95    121.99 o 
 -11   0  16      475.12      541.81    126.07 o 
 -10   0  16       70.47      106.41     80.68 o 
  -9   0  16      347.06      252.44     89.96 o 
  -8   0  16      365.70      354.88     99.94 o 
  -7   0  16      570.79      546.07    111.61 o 
  -6   0  16        7.47      -53.73     60.27 o 
  -5   0  16        4.41       57.87     70.42 o 
  -4   0  16      655.23      541.28    108.69 o 
  -3   0  16      224.80      172.51     91.13 o 
  -2   0  16       21.77      114.99     76.31 o 
  -1   0  16       64.12       30.45     80.04 o 
   0   0  16       47.90       52.68     76.43 o 
   1   0  16        6.21      -41.60     85.53 o 
   2   0  16        3.03      -40.95     85.59 o 
   3   0  16        0.38      126.72     98.71 o 
   4   0  16      362.44      439.42    121.41 o 
   5   0  16      146.42      227.12    107.70 o 
 -15   1  16        3.32      -36.08     75.34 o 
 -14   1  16        2.93        2.07     62.97 o 
 -13   1  16        0.52      -22.56     60.71 o 
 -12   1  16       38.70       38.26     60.51 o 
 -11   1  16        1.83        0.52     51.32 o 
 -10   1  16      348.00      451.36     75.99 o 
  -9   1  16        0.67       58.01     44.02 o 
  -8   1  16       78.47      165.53     55.15 o 
  -7   1  16      200.37      140.89     54.24 o 
  -6   1  16      336.00      304.18     64.35 o 
  -5   1  16      180.08      112.51     60.00 o 
  -4   1  16       10.17       33.29     50.40 o 
  -3   1  16      240.82      247.74     64.02 o 
  -2   1  16       39.13      -28.44     53.55 o 
  -1   1  16       58.77       63.19     60.41 o 
   0   1  16       81.58      156.14     67.03 o 
   1   1  16     1035.65     1107.17    114.02 o 
   2   1  16       98.74      110.39     55.35 o 
   3   1  16        2.45       90.04     67.16 o 
   4   1  16       76.82       67.99     66.94 o 
   5   1  16       26.92       60.17     79.96 o 
 -15   2  16       13.16      -55.21     67.03 o 
 -14   2  16        3.10        0.59     61.31 o 
 -13   2  16       95.35      110.71     67.10 o 
 -12   2  16      482.80      627.90     95.06 o 
 -11   2  16      395.37      376.07     74.50 o 
 -10   2  16      149.73      159.12     59.79 o 
  -9   2  16       43.38      127.94     53.15 o 
  -8   2  16      212.55      296.16     60.70 o 
  -7   2  16      373.73      508.33     73.35 o 
  -6   2  16        1.80       32.51     54.87 o 
  -5   2  16       81.75       75.88     49.65 o 
  -4   2  16      280.09      330.42     66.67 o 
  -3   2  16      254.78      330.25     68.88 o 
  -2   2  16       57.70      105.06     58.02 o 
  -1   2  16       11.41      -37.91     52.70 o 
   0   2  16      126.38      122.07     53.55 o 
   1   2  16       54.57      -16.18     50.95 o 
   2   2  16       88.15       80.20     55.39 o 
   3   2  16       85.80       58.54     57.56 o 
   4   2  16        8.16       47.14     63.18 o 
   5   2  16       20.75       57.70     65.84 o 
 -15   3  16        8.81       82.22     72.23 o 
 -14   3  16        7.84       13.64     70.97 o 
 -13   3  16        3.08       46.84     60.22 o 
 -12   3  16       24.94       45.40     60.49 o 
 -11   3  16       87.87      121.58     62.90 o 
 -10   3  16       14.06       33.47     47.79 o 
  -9   3  16       11.59      -25.82     44.59 o 
  -8   3  16      522.26      414.22     91.74 o 
  -7   3  16       27.16       -4.35     44.44 o 
  -6   3  16       24.58       18.04     42.29 o 
  -5   3  16        4.58      -10.91     45.88 o 
  -4   3  16      210.40      219.36     60.98 o 
  -3   3  16       39.53       33.29     54.94 o 
  -2   3  16       12.05       36.28     57.21 o 
  -1   3  16      266.71      231.97     91.84 o 
   0   3  16      286.43      153.23     67.51 o 
   1   3  16       11.52       11.92     53.00 o 
   2   3  16       44.91       60.35     55.06 o 
   3   3  16       59.42      125.11     57.29 o 
   4   3  16       20.51       97.49     63.82 o 
   5   3  16       48.64       72.72     65.29 o 
 -14   4  16        1.98       13.10     67.42 o 
 -13   4  16       15.65       21.82     62.62 o 
 -12   4  16      101.42      156.32     64.09 o 
 -11   4  16       33.16       85.47     53.92 o 
 -10   4  16        0.67       37.56     49.43 o 
  -9   4  16      187.22      234.99     60.81 o 
  -8   4  16       67.50       66.18     47.55 o 
  -7   4  16        2.72       18.45     48.22 o 
  -6   4  16      126.49      122.93     52.18 o 
  -5   4  16        7.32       32.58     66.86 o 
  -4   4  16      387.50      261.70    124.75 o 
  -3   4  16      286.46      205.71     65.12 o 
  -2   4  16      290.29      159.86     54.72 o 
  -1   4  16       15.56       28.71     51.13 o 
   0   4  16      317.35      301.11    147.42 o 
   1   4  16      634.44      508.79    165.81 o 
   2   4  16       81.23       62.15     56.55 o 
   3   4  16      379.30      345.60    109.60 o 
   4   4  16       18.39       -1.97     55.17 o 
 -13   5  16       18.35      139.38    105.60 o 
 -12   5  16        0.01        6.55     53.42 o 
 -11   5  16        3.40       23.05     50.79 o 
 -10   5  16        0.08       38.99     50.16 o 
  -9   5  16      121.59      112.55     51.04 o 
  -8   5  16       64.32       81.53     62.10 o 
  -7   5  16       27.76        4.91     40.13 o 
  -6   5  16       56.44       20.27     40.58 o 
  -5   5  16       26.15       28.71     41.69 o 
  -4   5  16       58.26       65.05     47.27 o 
  -3   5  16      160.09      164.63     74.28 o 
  -2   5  16        0.07       -2.56     46.30 o 
  -1   5  16        1.69       24.06     49.42 o 
   0   5  16        8.95       54.05     52.76 o 
   1   5  16        4.39       30.00     54.42 o 
   2   5  16        0.08       31.75     54.16 o 
   3   5  16        0.18       23.90     54.25 o 
 -12   6  16       51.75      -15.31     60.02 o 
 -11   6  16       17.88       -1.65     57.25 o 
 -10   6  16        0.76      -13.36     55.65 o 
  -9   6  16       17.29        0.28     65.92 o 
  -8   6  16      302.21      159.92    130.92 o 
  -7   6  16       67.23        8.35     61.07 o 
  -6   6  16       10.49       -0.52     60.00 o 
  -5   6  16        0.99       19.31     65.29 o 
  -4   6  16      108.97      115.14     77.49 o 
  -3   6  16      178.61       31.13     73.54 o 
  -2   6  16      104.21       90.99     77.19 o 
  -1   6  16       81.36      164.39     83.48 o 
   0   6  16       47.15       11.14     75.52 o 
   1   6  16       21.87       56.69    111.93 o 
   2   6  16       54.82      -20.12     83.79 o 
 -10   7  16        8.60      -11.77     58.88 o 
  -9   7  16       18.15       13.32     61.33 o 
  -8   7  16        2.76       -9.74     61.98 o 
  -7   7  16      127.91       98.26     67.66 o 
  -6   7  16        0.02       -4.25     64.70 o 
  -5   7  16      101.94       81.90     74.09 o 
  -4   7  16       64.43      -37.48     67.34 o 
  -3   7  16       41.92       46.43     96.58 o 
  -2   7  16      137.88       54.41    109.10 o 
  -1   7  16      153.27       59.48     86.48 o 
   0   7  16       81.66      109.54    136.57 o 
  -7   8  16      118.71       47.54     64.18 o 
  -6   8  16        6.72        3.43     65.08 o 
  -5   8  16        0.09       49.59     87.89 o 
  -4   8  16        0.74       35.73     72.75 o 
  -3   8  16       16.69       33.61     77.11 o 
 -15   1  17       91.75      254.13     90.43 o 
 -14   1  17        0.00       -3.81     70.26 o 
 -13   1  17        1.31       62.47     63.55 o 
 -12   1  17      110.63      129.40     67.78 o 
 -11   1  17       53.24      -17.63     84.24 o 
 -10   1  17      224.33      202.35     66.56 o 
  -9   1  17      124.81      159.51     57.82 o 
  -8   1  17       60.66      106.72     53.19 o 
  -7   1  17       11.98       78.28     59.36 o 
  -6   1  17      414.15      432.00     72.81 o 
  -5   1  17      113.94      132.19     58.64 o 
  -4   1  17      105.71       90.01     58.54 o 
  -3   1  17        2.28       -7.41     49.95 o 
  -2   1  17      544.45      508.15     85.39 o 
  -1   1  17      487.13      518.20     87.18 o 
   0   1  17      172.57      255.71     80.28 o 
   1   1  17        0.55       66.06     57.98 o 
   2   1  17      443.38      344.52    146.58 o 
   3   1  17      229.96      277.87     82.62 o 
   4   1  17       13.07       73.16     68.16 o 
 -15   2  17       18.40       52.80     82.42 o 
 -14   2  17       55.12      131.85     73.97 o 
 -13   2  17      112.59      190.89     73.49 o 
 -12   2  17       19.94       43.48     86.84 o 
 -11   2  17       21.07      -81.93     48.82 o 
 -10   2  17        0.86        8.40     49.76 o 
  -9   2  17        5.26       64.79     52.11 o 
  -8   2  17        4.16       81.50     51.19 o 
  -7   2  17        2.51       13.40     48.33 o 
  -6   2  17       17.67       41.70     48.31 o 
  -5   2  17       68.31      108.87     56.06 o 
  -4   2  17      297.87      310.43     68.42 o 
  -3   2  17       19.23       43.02     53.04 o 
  -2   2  17        5.60       11.31     57.23 o 
  -1   2  17       49.74       79.92     69.78 o 
   0   2  17        1.24       43.55     55.95 o 
   1   2  17       51.52       43.91     51.37 o 
   2   2  17       86.38       54.17     61.95 o 
   3   2  17       38.70       31.53     76.31 o 
   4   2  17       21.67       43.03     66.07 o 
 -14   3  17        3.16       32.17     65.40 o 
 -13   3  17      136.09      258.17     78.70 o 
 -12   3  17      141.47      177.28     66.71 o 
 -11   3  17       28.87       43.27     58.20 o 
 -10   3  17       25.05      -11.76     50.99 o 
  -9   3  17        0.02       -1.40     50.06 o 
  -8   3  17       83.11       66.62     51.16 o 
  -7   3  17       76.21      134.86     54.93 o 
  -6   3  17      393.77      333.17     97.95 o 
  -5   3  17       66.98       27.44     51.59 o 
  -4   3  17       46.88       17.92     57.07 o 
  -3   3  17       26.85       -3.76     53.70 o 
  -2   3  17      379.03      264.68    101.82 o 
  -1   3  17       44.45       31.91     53.76 o 
   0   3  17       27.74       49.48     56.43 o 
   1   3  17       78.23       95.18     61.03 o 
   2   3  17      192.63      133.04     83.37 o 
   3   3  17       15.53       -6.34     59.11 o 
 -13   4  17       36.82      125.69     70.98 o 
 -12   4  17       38.21       18.39     57.40 o 
 -11   4  17       17.83       94.44     60.57 o 
 -10   4  17      105.72       83.28     54.81 o 
  -9   4  17      262.88      253.23     63.05 o 
  -8   4  17       73.47       86.14     50.12 o 
  -7   4  17      186.27      118.52     55.14 o 
  -6   4  17      134.63      153.47     55.05 o 
  -5   4  17      137.34      102.17     56.39 o 
  -4   4  17        0.23       42.20     48.35 o 
  -3   4  17        0.02      -37.73     46.38 o 
  -2   4  17       17.03       38.28     49.57 o 
  -1   4  17       18.28      -10.68     50.78 o 
   0   4  17      116.47      108.65     60.54 o 
   1   4  17      105.11       98.93     59.48 o 
   2   4  17        0.14      -12.20     53.10 o 
   3   4  17      125.26      209.97     66.32 o 
 -12   5  17      119.71      189.31    107.11 o 
 -11   5  17      139.92       42.24     92.64 o 
 -10   5  17       90.21       94.69     93.46 o 
  -9   5  17       45.88      132.40     57.36 o 
  -8   5  17       62.84      150.70     55.99 o 
  -7   5  17       41.32       52.37     44.89 o 
  -6   5  17       19.50       51.78     44.87 o 
  -5   5  17       76.66       49.49     47.79 o 
  -4   5  17       81.47      101.91     51.88 o 
  -3   5  17      138.07      133.88     57.52 o 
  -2   5  17       57.15       82.40     55.40 o 
  -1   5  17      102.57      113.09     58.93 o 
   0   5  17        8.15      -15.54     52.73 o 
   1   5  17       72.82       30.13     57.23 o 
   2   5  17       28.59       19.31     56.53 o 
 -11   6  17        1.30       12.25     61.07 o 
 -10   6  17      156.39      141.52     75.90 o 
  -9   6  17      258.13      190.57    200.25 o 
  -8   6  17      273.80      126.80    152.71 o 
  -7   6  17        6.31      -13.64     62.26 o 
  -6   6  17       20.17      -25.01     65.26 o 
  -5   6  17       51.14      136.90     97.05 o 
  -4   6  17       18.60       36.29     75.13 o 
  -3   6  17       10.33       -7.76     73.81 o 
  -2   6  17        6.15       45.04     80.73 o 
  -1   6  17        0.23       58.64     81.15 o 
   0   6  17       38.78       39.61     84.35 o 
  -9   7  17        7.34       38.10     64.44 o 
  -8   7  17       81.45       53.87     83.43 o 
  -7   7  17       24.40       27.02     66.58 o 
  -6   7  17        4.89        2.26     74.02 o 
  -5   7  17        0.03       11.84     82.84 o 
  -4   7  17       24.16       64.38     76.81 o 
  -3   7  17        3.77       86.76    106.35 o 
  -2   7  17        2.97       10.27     82.31 o 
 -14   0  18       20.41       13.13    103.09 o 
 -13   0  18       33.49       93.87    100.23 o 
 -12   0  18       63.83      117.50     96.96 o 
 -11   0  18      414.94      414.74    124.85 o 
 -10   0  18      192.26      377.99    114.17 o 
  -9   0  18      167.33      150.58     86.58 o 
  -8   0  18       17.75      117.79     82.90 o 
  -7   0  18       17.86      -42.30     65.92 o 
  -6   0  18      763.84      690.11    130.51 o 
  -5   0  18      548.99      509.08    122.98 o 
  -4   0  18       32.80        5.02     84.01 o 
  -3   0  18      178.73      159.27     99.30 o 
  -2   0  18      365.43      305.70    100.87 o 
  -1   0  18      907.49      835.84    154.60 o 
   0   0  18      135.09      228.23    115.81 o 
   1   0  18        0.66       46.50     97.55 o 
   2   0  18      286.14      427.05    133.07 o 
   3   0  18       64.66       51.98     99.94 o 
 -14   1  18       16.18       48.17     72.71 o 
 -13   1  18        7.24       94.11     71.23 o 
 -12   1  18       35.51      105.55     66.78 o 
 -11   1  18      103.92       21.56     63.10 o 
 -10   1  18       18.86       44.79     55.47 o 
  -9   1  18      136.20       32.46     55.08 o 
  -8   1  18      150.46      115.96     58.89 o 
  -7   1  18       96.62      166.15     57.76 o 
  -6   1  18       26.66       24.51     52.08 o 
  -5   1  18      199.71      257.50     70.04 o 
  -4   1  18       22.14        4.22     58.14 o 
  -3   1  18        1.71        8.57     59.68 o 
  -2   1  18        1.68       40.08     64.16 o 
  -1   1  18       42.20      102.22     70.52 o 
   0   1  18      305.42      402.82     90.80 o 
   1   1  18        2.23       -5.89     55.92 o 
   2   1  18        2.13       15.39     68.19 o 
   3   1  18       86.84      161.12     74.18 o 
 -14   2  18       76.29      140.04     77.11 o 
 -13   2  18        4.08       32.75     66.72 o 
 -12   2  18       35.40      120.89     69.27 o 
 -11   2  18        0.14      -18.43     54.34 o 
 -10   2  18       89.60       81.57     60.02 o 
  -9   2  18        9.03       20.27     47.99 o 
  -8   2  18      121.93      192.20     61.61 o 
  -7   2  18      116.22      113.44     53.98 o 
  -6   2  18      387.35      437.02     94.72 o 
  -5   2  18      266.67      243.52     68.92 o 
  -4   2  18        0.39        7.03     56.50 o 
  -3   2  18        0.97        4.58     60.69 o 
  -2   2  18      377.04      514.07     87.26 o 
  -1   2  18      294.81      283.42     80.87 o 
   0   2  18       16.12       15.16     59.86 o 
   1   2  18       64.79       24.73     61.36 o 
   2   2  18      256.47      165.20     69.21 o 
   3   2  18      128.88      200.30     79.20 o 
 -13   3  18       84.09      129.67     75.27 o 
 -12   3  18       12.57       -6.38     64.67 o 
 -11   3  18        1.12       43.54     61.52 o 
 -10   3  18       13.57       43.15     60.24 o 
  -9   3  18       93.65       71.91     59.55 o 
  -8   3  18      123.18       92.44     56.31 o 
  -7   3  18       24.41       -4.94     49.69 o 
  -6   3  18        1.23      -11.05     51.91 o 
  -5   3  18       63.39       41.46     56.88 o 
  -4   3  18       44.67       88.47     59.82 o 
  -3   3  18       11.08        9.25     53.99 o 
  -2   3  18       65.86        5.51     51.10 o 
  -1   3  18      169.45      154.11     62.09 o 
   0   3  18       61.39       21.85     58.98 o 
   1   3  18       58.92       49.30     59.76 o 
   2   3  18       48.69       89.95     62.81 o 
 -12   4  18       24.67       57.87     66.32 o 
 -11   4  18       53.26       62.65     60.31 o 
 -10   4  18       35.55       78.92     60.84 o 
  -9   4  18      113.64      133.75     58.31 o 
  -8   4  18       37.14       16.09     52.43 o 
  -7   4  18       29.11       39.41     52.29 o 
  -6   4  18      251.64      279.46     68.08 o 
  -5   4  18      127.28      157.04     63.94 o 
  -4   4  18       34.84       60.56     50.54 o 
  -3   4  18       51.41       32.87     53.97 o 
  -2   4  18       52.93       45.22     57.76 o 
  -1   4  18        6.25       22.92     56.72 o 
   0   4  18        3.70      -24.52     54.61 o 
   1   4  18       22.05       98.21     63.20 o 
 -11   5  18        4.99      -27.95     90.14 o 
 -10   5  18      161.08      234.12    105.01 o 
  -9   5  18      232.99      229.39    105.01 o 
  -8   5  18       78.85       41.83     86.23 o 
  -7   5  18        0.41       -1.38     64.96 o 
  -6   5  18        9.67       40.48     68.31 o 
  -5   5  18       13.24       63.16     51.44 o 
  -4   5  18       32.17       85.34     53.51 o 
  -3   5  18      172.22      107.00     59.06 o 
  -2   5  18       27.86       31.34     58.92 o 
  -1   5  18        3.30       57.26     57.96 o 
   0   5  18      125.88       94.48     62.99 o 
  -9   6  18       28.29       42.94     64.47 o 
  -8   6  18       10.45        3.57     63.66 o 
  -7   6  18        0.31       -9.65     66.46 o 
  -6   6  18       77.72       -1.91     73.27 o 
  -5   6  18       37.64      -35.65     76.35 o 
  -4   6  18        1.03      -20.42     79.31 o 
  -3   6  18       39.37       31.31     82.05 o 
  -2   6  18       35.16        2.16     80.73 o 
 -13   1  19        1.61       28.46     73.68 o 
 -12   1  19       22.57       38.37     67.14 o 
 -11   1  19      256.60      341.08    101.75 o 
 -10   1  19      307.12      316.55     79.85 o 
  -9   1  19        2.99        7.00     55.80 o 
  -8   1  19       39.35       76.72     56.94 o 
  -7   1  19        8.99       34.74     52.79 o 
  -6   1  19      306.36      251.85     71.45 o 
  -5   1  19      220.05      158.80     67.95 o 
  -4   1  19      101.11       90.48     65.95 o 
  -3   1  19      166.76      149.50     71.52 o 
  -2   1  19       74.34       97.90     68.82 o 
  -1   1  19       31.86      -29.22    112.22 o 
   0   1  19      171.25      293.90     89.80 o 
   1   1  19        0.26       38.74     63.46 o 
 -13   2  19        0.70      107.75     71.23 o 
 -12   2  19       69.66       90.85     68.62 o 
 -11   2  19        9.07       12.46     60.67 o 
 -10   2  19      296.20      260.24     73.57 o 
  -9   2  19      281.58      256.91     72.92 o 
  -8   2  19      118.87       55.91     59.61 o 
  -7   2  19       13.02       31.52     54.44 o 
  -6   2  19       46.58       79.04     59.45 o 
  -5   2  19        1.06       -7.02     56.99 o 
  -4   2  19      139.68      217.17     72.73 o 
  -3   2  19        3.81      -26.43     59.74 o 
  -2   2  19      186.90      254.17     78.19 o 
  -1   2  19        1.30        8.17     65.07 o 
   0   2  19      176.40      180.88     82.82 o 
   1   2  19      106.49       88.01     64.90 o 
 -12   3  19        4.36       71.92     65.09 o 
 -11   3  19        5.10       15.26     64.35 o 
 -10   3  19      105.14      110.88     63.31 o 
  -9   3  19      119.53      175.08     65.36 o 
  -8   3  19        0.97        7.54     53.50 o 
  -7   3  19        1.06      -27.69     50.50 o 
  -6   3  19      175.61      167.53     66.74 o 
  -5   3  19      117.98       78.79     62.20 o 
  -4   3  19        9.16      -44.84     57.22 o 
  -3   3  19        0.36      -61.28     58.48 o 
  -2   3  19       73.82       38.39     58.50 o 
  -1   3  19        0.91       48.35     62.85 o 
   0   3  19      132.22      168.75     66.27 o 
 -11   4  19       59.41       87.63     66.58 o 
 -10   4  19       56.05       11.36     58.45 o 
  -9   4  19        6.54      -13.51     57.04 o 
  -8   4  19        1.47      -23.23     52.56 o 
  -7   4  19       60.03       89.29     92.12 o 
  -6   4  19       16.83      -19.18     58.23 o 
  -5   4  19        1.70      -29.66     53.08 o 
  -4   4  19       36.56       40.44     57.10 o 
  -3   4  19       28.80       58.07     58.02 o 
  -2   4  19       27.46       15.63     58.79 o 
  -1   4  19       10.60       89.45     62.73 o 
 -10   5  19       55.94      138.68    101.63 o 
  -9   5  19       27.47       14.70     89.84 o 
  -8   5  19        5.35       12.77     65.28 o 
  -7   5  19       18.21      -22.76     67.97 o 
  -6   5  19      127.84       62.28     86.58 o 
  -5   5  19       17.20      -22.92     72.78 o 
  -4   5  19       28.65       41.60     77.03 o 
  -3   5  19       61.33       34.66     80.57 o 
  -2   5  19      136.77      105.00     89.20 o 
 -12   0  20       50.36      184.94    112.60 o 
 -11   0  20      416.12      346.83    127.36 o 
 -10   0  20      560.59      639.99    146.96 o 
  -9   0  20       15.08        4.08     79.63 o 
  -8   0  20      344.59      289.25    107.35 o 
  -7   0  20       48.21       48.66     87.51 o 
  -6   0  20       44.70       86.29     93.46 o 
  -5   0  20       13.95      118.96    102.45 o 
  -4   0  20      146.48      201.92    112.25 o 
  -3   0  20       61.99       74.73    101.69 o 
  -2   0  20      242.16      294.39    122.75 o 
  -1   0  20        1.53       43.93    100.23 o 
 -12   1  20       15.76       72.04     68.44 o 
 -11   1  20       28.27        4.54     64.08 o 
 -10   1  20        0.03       17.36     62.93 o 
  -9   1  20        0.00       17.73     58.95 o 
  -8   1  20        3.96       50.71     74.30 o 
  -7   1  20       14.87       36.38     60.91 o 
  -6   1  20        9.19        1.12     62.51 o 
  -5   1  20        0.59      -10.42     63.66 o 
  -4   1  20       15.95      -24.22     64.20 o 
  -3   1  20      162.59       93.41     78.05 o 
  -2   1  20       26.91       24.26     70.30 o 
  -1   1  20       28.75      -18.57     63.67 o 
 -11   2  20       74.27      156.87     68.13 o 
 -10   2  20      203.01      189.17     70.78 o 
  -9   2  20        3.99       13.43     59.17 o 
  -8   2  20       59.49      128.53     66.88 o 
  -7   2  20        9.60      -44.85     57.87 o 
  -6   2  20        0.01       81.36     65.11 o 
  -5   2  20       15.52       77.75     72.75 o 
  -4   2  20      154.28       97.97    105.92 o 
  -3   2  20       12.17       21.56     65.26 o 
  -2   2  20        0.94      -62.51     67.96 o 
  -1   2  20      130.99      176.45     87.00 o 
 -11   3  20       72.42      131.37     68.06 o 
 -10   3  20       84.30      152.62     69.57 o 
  -9   3  20       76.43      167.95     71.32 o 
  -8   3  20       39.61      -24.12     59.72 o 
  -7   3  20       21.78       49.22     64.55 o 
  -6   3  20       24.66       51.03     66.24 o 
  -5   3  20        4.63      -13.59     59.32 o 
  -4   3  20       43.90      115.86     69.78 o 
  -3   3  20        4.78       63.67     59.79 o 
  -2   3  20        3.89        1.75     58.58 o 
  -9   4  20       25.95      -32.61     57.32 o 
  -8   4  20       15.59      -15.18     59.21 o 
  -7   4  20        2.43       -4.78     68.61 o 
  -6   4  20       48.78       97.66     69.94 o 
  -5   4  20       14.38        8.42     58.19 o 
  -4   4  20       81.45      103.44     62.73 o 
 -10   1  21        4.38       31.74     62.85 o 
  -9   1  21       26.36       -9.31     63.32 o 
  -8   1  21      171.77      258.10     78.15 o 
  -7   1  21       39.68       63.11     66.79 o 
  -6   1  21        1.77      -20.79     64.39 o 
  -5   1  21      122.53       90.99     74.29 o 
  -4   1  21      123.67       47.79     74.02 o 
  -3   1  21       14.69       36.18     74.32 o 
  -9   2  21        0.32      -19.59     61.09 o 
  -8   2  21        0.65       -2.88     62.64 o 
  -7   2  21        1.31      -77.12     58.89 o 
  -6   2  21       35.58       81.75     69.31 o 
  -5   2  21        7.45      -59.11     63.42 o 
  -4   2  21       71.17      -34.14     67.03 o 
                                                 
